# Supplementary material for: Computational Design of Lysine Targeting Covalent Binders Using Rosetta
Source: J Chem Inf Model. 2025 May 29;65(11):5612–22. doi: 10.1021/acs.jcim.5c00212 (PMC12152945; doi:10.1021/acs.jcim.5c00212)
Supplement: Supplementary file 2 [file ci5c00212_si_002.xlsx]

## Sheet: Dataset S1
Dataset S1 - The complexes in our CovPDB dataset. Complexes included in the 'rings' subset are highlighted.
PDB ID	Ligand ID	Lysine (Chain Position)	Mechanism	Warhead
1B4E	SHF	A 247	Imine Condensation	Vinyl Carbonyl
1B4K	SHF	B 260	Imine Condensation	Vinyl Carbonyl
1FVI	AMP	A 27	Phosphorylation	Phosphate
1H7N	SHF	A 263	Imine Condensation	Vinyl Carbonyl
1HTP	OSS	A 63	Nucleophilic Acyl Substitution	Carboxylic Acid
1JCJ	HPD	A 167	Imine Condensation	Aldehyde
1JCL	HPD	A 167	Hemiaminalization	Aldehyde
1YLV	SHF	A 263	Imine Condensation	Vinyl Carbonyl
2G6W	LLF	A 236	Nucleophilic Aliphatic Subsititution	Alkyl Halide
2QAF	U5P	A 138	Nucleophilic Aromatic Substitution	Aryl Halide
2QCN	U5P	A 314	Nucleophilic Aromatic Substitution	Aryl Halide
2ZZ3	6CN	A 72	Nucleophilic Aromatic Substitution	Nitrile
2ZZ4	6CN	A 72	Nucleophilic Aromatic Substitution	Nitrile
2ZZ6	6AZ	A 72	Nucleophilic Aromatic Substitution	Azide
3BAR	U5P	A 138	Nucleophilic Aromatic Substitution	Aryl Halide
3BGJ	U5P	A 125	Nucleophilic Aromatic Substitution	Aryl Halide
3BH3	PNH	A 116	Imine Condensation	Ketone
3CR6	LSR	A 132	Imine Condensation	Aldehyde
3EWU	UEP	A 314	Imine Condensation	Ketone
3EWW	U1P	B 314	Nucleophilic Addition to a Triple Bond	Nitrile
3EX3	U5P	A 314	Nucleophilic Aromatic Substitution	Aryl Halide
3EX6	U5P	B 314	Nucleophilic Aromatic Substitution	Aryl Halide
3F8A	LSR	A 132	Imine Condensation	Aldehyde
3F9D	LSR	A 132	Imine Condensation	Aldehyde
3FA6	LSR	A 132	Imine Condensation	Aldehyde
3FO9	DIK	H 93	Imine Condensation	Ketone
3H2E	B59	B 109	Imine Condensation	Aldehyde
3MO7	UFT	A 125	Nucleophilic Aromatic Substitution	Aryl Halide
3MWA	UFT	A 138	Nucleophilic Aromatic Substitution	Aryl Halide
3UD6	3NK	A 159	Imine Condensation	Ketone
3UPB	A5P	A 135	Imine Condensation	Ketone
3UQ8	AMP	A 116	Phosphorylation	Phosphate
4A29	3NK	A 210	Imine Condensation	Ketone
4A2R	3NK	A 83	Imine Condensation	Ketone
4A2S	3NK	A 83	Imine Condensation	Ketone
4ADU	R5P	A 84	Imine Condensation	Ketone
4BVG	XYQ	B 0	Imine Condensation	Ketone
4CDL	LLK	A 88	Imine Condensation	Ketone
4CLM	WPL	B 170	Epoxide Opening	Epoxide
4FI6	0U7	A 15	Sulfonylation	Sulfonyl Halide
4FI7	0UA	A 15	Sulfonylation	Sulfonyl Halide
4FI8	0UC	A 15	Sulfonylation	Sulfonyl Halide
4GIK	R5P	A 166	Imine Condensation	Ketone
4H3D	SHL	D 171	Nucleophilic Aliphatic Subsititution	Alkyl Halide
4HJS	18J	A 15	Michael Addition	Vinyl Sulfonyl
4HJT	18A	A 15	Michael Addition	Vinyl Carbonyl
4L4T	6FP	A 43	Imine Condensation	Aldehyde
4NQC	2LJ	A 43	Imine Condensation	Ketone
4NQE	2L4	A 43	Imine Condensation	Aldehyde
4PA8	2K6	A1083	Imine Condensation	Ketone
4PJ5	30W	A 43	Imine Condensation	Aldehyde
4PJ7	2LJ	A 43	Imine Condensation	Ketone
4PJC	2LJ	A 43	Imine Condensation	Ketone
4PJE	30W	C 43	Imine Condensation	Aldehyde
4PJF	30W	A 43	Imine Condensation	Aldehyde
4PJG	30W	A 43	Imine Condensation	Aldehyde
4PJH	30W	A 43	Imine Condensation	Aldehyde
4PJI	30W	A 43	Imine Condensation	Aldehyde
4PJX	30W	A 43	Imine Condensation	Aldehyde
4S1F	P2D	B 85	Imine Condensation	Ketone
5CYI	55S	A 89	Michael Addition	Vinyl Sulfonyl
5D5M	2LJ	C 43	Imine Condensation	Ketone
5D7I	30W	A 43	Imine Condensation	Aldehyde
5D7J	2LJ	C 43	Imine Condensation	Ketone
5K9I	O44	A 295	Sulfonylation	Sulfonyl Halide
5LNS	5RP	A 98	Imine Condensation	Ketone
5O49	9K5	A 514	Sulfonylation	Sulfonyl Halide
5O4A	9K8	B 514	Sulfonylation	Sulfonyl Halide
5U16	7WO	A 43	Imine Condensation	Aldehyde
5U17	7WP	A 43	Imine Condensation	Aldehyde
5U2V	7WQ	C 43	Imine Condensation	Aldehyde
5U6Q	7ZS	C 43	Imine Condensation	Aldehyde
5ZOL	4Y8	F 85	Imine Condensation	Ketone
6C7Z	JLO	A 108	Imine Condensation	Aldehyde
6G58	EOW	A 39	Imine Condensation	Aldehyde
6G59	EM2	A 39	Imine Condensation	Aldehyde
6H5C	FSQ	A 170	Nucleophilic Aliphatic Subsititution	Aminium Ion
6H5D	WPL	A 170	Epoxide Opening	Epoxide
6H5G	FQZ	A 170	Epoxide Opening	Epoxide
6OVZ	N9M	A 211	Nucleophilic Acyl Substitution	O-Acyl Hydroxamic Acid
6PUC	Q87	A 43	Imine Condensation	Ketone
6PUD	OYD	A 43	Imine Condensation	Ketone
6PUE	Q7J	A 43	Imine Condensation	Ketone
6PUG	OZD	A 43	Imine Condensation	Ketone
6PUH	OYG	A 43	Imine Condensation	Ketone
6PUI	Q7P	A 43	Imine Condensation	Ketone
6PUJ	Q7S	C 43	Imine Condensation	Ketone
6PUK	OYV	A 43	Imine Condensation	Ketone
6PUL	Q81	C 43	Imine Condensation	Ketone
6PUM	Q84	C 43	Imine Condensation	Ketone
6SFE	L9Z	A 170	Nucleophilic Aliphatic Subsititution	Aminium Ion
6SFH	L9Z	A 160	Nucleophilic Aliphatic Subsititution	Aminium Ion
6U06	EI8	A 162	Sulfonylation	Sulfonyl Halide
6U09	EI9	A 162	Sulfonylation	Sulfonyl Halide
6U99	Q2J	A 58	Sulfonylation	Sulfonyl Halide
6U9B	Q2A	A 58	Sulfonylation	Sulfonyl Halide
6VT1	AMP	A 170	Phosphorylation	Phosphate
6W9U	TKG	A 43	Imine Condensation	Aldehyde

## Sheet: Dataset S2
Dataset S2 - list of complexes in our Vitamin B6 dataset
PDB ID	Lysine (Chain Position)	Ligand (Chain_position)
1A3G	A 159	A_413
1A50	B 87	B_901
1AAW	A 258	A_409
1AHP	A 645	A_999
1AXR	A 680	A_999
1AY4	A 258	A_413
1B54	A 49	A_258
1B5O	A 234	A_413
1B8G	A 273	A_500
1B9H	A 188	A_389
1BJ4	A 257	A_500
1BT4	A 197	A_363
1C0N	A 226	A_500
1C7G	A 257	A_1000
1C7N	A 238	A_400
1D2F	A 233	A_400
1DGD	A 272	A_437
1DJE	A 236	A_400
1DJU	A 233	A_400
1DTY	A 274	A_450
1EG5	A 203	A_601
1EKF	A 202	A_370
1ELQ	A 223	A_400
1EM6	A 680	A_860
1ET0	A 159	A_413
1F2D	D 51	D_342
1FCJ	A 41	A_3001
1G2W	A 145	A_285
1GEW	A 214	A_413
1H0C	A 209	A_1391
1H1C	A 202	A_1202
1I43	A 261	A_500
1IAX	A 278	A_500
1IBJ	A 278	A_1400
1J0A	A 54	A_401
1J32	A 237	A_413
1JBQ	A 119	A_1001
1JS6	A 303	A_601
1KKJ	A 226	A_501
1KL7	A 124	A_1400
1KNW	A 54	A_554
1LK9	A 251	A_600
1LKC	A 216	A_800
1M54	A 119	A_1110
1MDX	A 188	A_400
1N8P	A 203	A_400
1O4S	A 234	A_1234
1OAT	A 292	A_440
1OHV	A 329	A_600
1P3W	A 206	A_764
1P5J	A 41	A_941
1PG8	A 211	A_1399
1PMM	A 276	A_500
1QU4	A 69	A_600
1QZ9	A 227	A_1227
1RCQ	A 33	A_358
1SF2	A 268	A_450
1SFT	A 39	A_402
1T3I	A 231	A_600
1TAR	A 258	A_411
1TDJ	A 62	A_962
1TYZ	A 51	A_401
1UIM	A 61	A_400
1V2D	A 222	A_510
1V71	A 57	A_350
1V72	A 212	A_513
1V8Z	A 82	A_400
1VE1	A 40	A_413
1VE5	A 51	A_413
1VEF	A 254	A_513
1VFH	A 38	A_401
1VP4	A 248	A_501
1W23	A 196	A_1367
1W7L	A 247	A_1247
1W8G	A 36	A_1229
1WKV	A 127	A_400
1WRV	A 159	A_413
1WST	A 255	A_418
1WYU	B 266	B_475
1XFC	A 42	A_390
1XRS	B 144	B_801
1YAA	A 258	A_905
1YGP	A 680	A_860
1Z7W	A 46	A_400
2BHS	A 41	A_320
2BKW	A 201	A_1201
2BWN	A 248	A_1248
2C2B	A 163	A_1163
2C4M	A 634	A_1634
2C7T	A 192	A_1417
2CB1	A 202	A_1202
2CH1	A 205	A_1390
2CIN	A 300	A_1450
2CST	A 258	A_413
2CTZ	A 206	A_600
2D1F	A 69	A_500
2DKJ	A 226	A_510
2DR1	A 208	A_1001
2DY3	A 34	A_401
2E7I	A 209	A_1209
2EGY	A 238	A_400
2EH6	A 241	A_1001
2EO5	A 281	A_1001
2GSA	B 273	B_434
2J66	A 49	A_1419
2JG2	A 265	A_1265
2JIS	A 305	A_1494
2O1B	A 233	A_400
2PB0	A 255	A_555
2PQM	A 58	A_345
2RJG	A 34	A_1001
2RKB	D 48	D_400
2VD8	A 41	A_1041
2VGZ	A 263	A_1263
2VYC	A 386	A_1386
2X3L	A 211	A_1211
2X5D	A 244	A_1400
2X8U	A 245	A_1245
2Y4R	A 140	A_1140
2YKU	A 280	A_1280
2YRR	A 186	A_500
2Z1Z	B 270	B_501
2Z67	A 278	A_1001
2ZGI	A 126	A_248
2ZSJ	A 63	A_1101
2ZUK	A 267	A_450
2ZY2	A 315	A_900
2ZY3	A 315	A_900
3A9X	A 247	A_501
3ANU	A 45	A_401
3AOV	A 269	A_429
3B1C	A 234	A_401
3BB8	A 220	A_500
3BV0	A 283	A_501
3CO8	A 39	A_401
3DOD	A 280	A_501
3DTG	A 204	A_369
3DWG	A 51	A_401
3DYD	A 280	A_500
3E77	A 200	A_400
3G8M	A 229	A_418
3HMK	A 56	A_350
3IHJ	A 341	A_1
3ISL	A 200	A_419
3K28	D 268	D_900
3KOW	C 629	C_1802
3L6B	A 56	A_350
3N29	A 41	A_1001
3N2O	A 105	A_1001
3PC2	A 93	A_702
3QBO	A 197	A_501
3SS7	X 118	X_502
3TAT	A 258	A_500
3VBE	A 95	A_500
3WQC	A 43	A_401
3WWH	A 188	A_401
3X43	A 43	A_401
3ZEI	A 44	A_1301
3ZRP	A 189	A_1189
4A0F	A 644	A_1644
4A3Q	A 39	A_1039
4A6T	A 288	A_1288
4ADB	A 252	A_1404
4AEC	A 154	A_500
4AO9	A 267	A_1267
4ATP	A 295	A_500
4BEQ	A 74	A_1350
4BF5	A 74	A_1350
4BQE	A 687	A_1842
4CE5	A 180	A_1180
4CHI	A 179	A_400
4CMD	A 179	A_1179
4COO	A 119	A_1551
4CVQ	A 240	A_1240
4DGT	A 235	A_401
4F4F	B 112	B_501
4H67	B 62	B_400
4K6N	A 251	A_500
4L0O	G 195	G_401
4LMA	A 46	A_403
4LMB	A 46	A_403
4LW2	A 222	A_501
4N0W	C 230	C_501
4O6Z	A 237	A_701
4PFF	A 237	A_501
4PPM	A 645	A_902
4R8D	A 232	A_401
4RKD	C 246	C_402
4UOY	A 300	A_800
4UQV	A 226	A_1430
4V15	A 59	A_1380
4WBT	A 226	A_401
4YSN	A 280	A_1001
4ZLV	A 286	A_501
5B53	A 46	A_401
5B89	A 216	A_401
5C3U	A 52	A_401
5CE8	A 150	A_301
5CM0	A 152	A_301
5D5S	A 210	A_403
5D84	A 47	A_1001
5DDS	A 344	A_601
5DX5	A 212	A_501
5EY5	B 84	B_501
5FAC	A 46	A_401
5G0A	A 298	A_1298
5G4I	A 281	A_1441
5GP4	C 279	C_501
5HDM	B 274	B_501
5HSJ	B 392	B_702
5IJG	A 241	A_501
5IKO	A 680	A_905
5J8Q	A 224	A_501
5K1R	A 271	A_501
5KQT	A 288	A_502
5KR6	A 288	A_501
5LH9	A 284	A_1001
5LNR	A 166	A_401
5LR8	A 814	A_1001
5M46	A 267	A_501
5NM8	A 26	A_301
5O5C	A 328	A_601
5OHX	A 78	A_702
5VER	A 281	A_701
5WGB	A 258	A_501
5WT2	A 206	A_501
5X5H	A 204	A_401
5X7M	A 75	A_501
5XEM	B 42	B_401
5YHV	A 234	A_403
5YYC	A 41	A_401
5Z0Q	C 240	C_401
5Z83	A 232	A_501
5ZL6	A 40	A_401
6A6E	A 232	A_501
6C2H	A 53	A_401
6CGQ	A 59	A_401
6ENZ	A 314	A_601
6ERK	A 276	A_504
6EWQ	A 199	A_500
6EZL	A 248	A_501
6F35	A 249	A_501
6F5V	A 259	A_501
6F77	F 240	F_600
6FTE	B 179	B_401
6G4D	A 287	A_501
6GIO	D 267	D_501
6GKR	A 161	A_401
6GWI	A 284	A_501
6H65	A 167	A_401
6HBS	B 258	B_501
6HND	A 341	A_601
6HTE	B 111	B_502
6HUL	B 108	B_502
6I33	A 754	A_1101
6JIF	A 185	A_401
6K1M	A 206	A_600
6KFM	A 290	A_503
6KFU	A 381	A_601
6KHN	A 330	A_601
6KNI	A 50	A_501
6KR5	A 58	A_401
6M4J	A 201	A_401
6M4N	B 379	B_601
6MFB	A 205	A_401
6PMU	A 52	A_401
6Q1R	A 149	A_301
6Q6I	A 393	A_801
6Q70	A 39	A_401
6QKB	A 62	A_401
6QP2	A 246	A_501
6QP3	A 234	A_802
6QVG	A 280	A_608
6RL5	A 267	A_501
6S54	D 293	D_801
6S8W	A 348	A_601
6SMW	D 286	D_1310
6SNL	A 179	A_401
6SSD	A 262	A_501
6TGH	C 230	C_503
6U78	C 257	C_501
6VJU	B 51	B_507
6XDK	B 196	B_404
6XU3	A 182	A_401
6XWB	A 178	A_514
6XWL	F 56	F_601
7BA4	A 208	A_501
7D7O	A 195	A_401
7DBE	A 191	A_401
7EIW	A 305	A_1000
7KH2	A 63	A_1001
7LLE	A 238	A_501
7LM0	A 243	A_502
7NL1	A 230	A_501
7ODC	A 69	A_425
7P3T	A 154	A_401
7P7X	A 143	A_301
7POA	A 243	A_401
7TLM	A 235	A_600
7TM7	A 646	A_801
7U7H	A 251	A_501
7V3D	A 226	A_502
7V58	A 246	A_501
7XNZ	B 44	B_501
7YEO	A 212	A_401
8AHR	A 142	A_301
8EIM	B 337	B_601
8G1Y	A 112	A_505
8GYI	A 200	A_506

## Sheet: Dataset S3
Dataset S3 - list of humen kinase structures used for prospective covalent ligand design.
PDB ID	Lysine position	Ligand ID	Ligand position
3NX8	A 72	IPH	A 352
3NX8	A 168	IPH	A 352
6Q7S	A 151	IPH	A 402
6Q7S	A 54	IPH	A 403
1WBO	A 53	2CH	A1355
4ZXT	A 114	CAQ	A 401
5SWG	A 548	CAQ	B 701
2VTA	A 33	LZ1	A1301
3F88	A 85	3HT	A 999
3F88	A 85	2HT	A 998
3F88	A 183	2HT	A 998
5JSM	A 483	6NB	B 801
5SXB	A 548	SOA	B 701
5SXE	A 548	71G	A1101
5SXK	A 548	71K	B 701
5WP1	A 54	B7S	A 401
5WP1	A 114	B7S	A 401
5WP1	A 259	BEZ	A 403
6Q38	A 68	BEZ	A 401
6Q4Q	B 44	HEK	D 101
4YO4	A 42	4FT	A 307
5CSV	A 68	GAB	A 403
5FP5	A 273	1Y6	A1298
5MOT	A 68	HBD	A 401
5MOT	A 158	HBD	A 402
5SW8	A 656	70S	A1102
5SW8	A 711	FB1	A1103
5SW8	A 468	FB1	A1104
5SWR	A 548	SAL	B 701
6TLV	A 68	NKW	A 401
1O4O	A 54	HPS	A 300
1O4O	A 59	HPS	A 300
1O4O	A 62	HPS	A 400
2XIY	A 67	XIY	A1307
3E62	A 882	5B1	A 1
3OOG	A 72	YTP	A2001
4QP2	A 54	36R	A 401
4QP2	A 114	36R	A 401
5CLP	A 68	42J	A 401
5CLP	A 158	42J	A 402
5CSP	A 68	54G	A 401
6G8X	A 54	EQT	A 403
6G8X	A 114	EQT	A 404
6HOP	A 68	FER	A 405
6HOU	A 68	V55	A 403
6TLR	A 170	NKE	A 402
6TVN	A 12	NYQ	A 201
6TVN	B 53	NYQ	B 201
7AT5	A 68	RXE	A 402
7AT9	A 69	4B0	A 511
7B44	A1110	SVT	A1401
7QGB	A 71	7M0	A 401
7ZY5	B 68	1NP	B 402
1A9U	A 53	SB2	A 800
1AGW	A 482	SU2	A1001
1AGW	A 514	SU2	A1001
1AQ1	A 33	STU	A 299
1AQ1	A 89	STU	A 299
1BL6	A 53	SB6	A 800
1BYG	A 222	STU	A 501
1CKP	A 20	PVB	A 299
1CKP	A 89	PVB	A 299
1DI8	A 33	DTQ	A 500
1DI8	A 89	DTQ	A 500
1DI8	A 129	DTQ	A 500
1DI9	A 53	MSQ	A 500
1E8Z	A 802	STU	A3001
1E8Z	A 807	STU	A3001
1E8Z	A 833	STU	A3001
1E8Z	A 883	STU	A3001
1E8Z	A 890	STU	A3001
1E9H	A 20	INR	A1298
1E9H	A 33	INR	A1298
1E9H	A 89	INR	A1298
1FBZ	A 60	CC1	A 150
1FBZ	B 213	CC1	B 350
1FBZ	B 260	CC1	B 350
1FGI	A 514	SU1	A1001
1FVT	A 33	106	A 299
1FVT	A 89	106	A 299
1FVV	A 33	107	A 501
1FVV	A 89	107	A 501
1FVV	C 20	107	C 601
1G5S	A 20	I17	A 400
1GIH	A 33	1PU	A 501
1H00	A 20	FAP	A1300
1H00	A 33	FAP	A1300
1H00	A 89	FAP	A1300
1H00	A 129	FAP	A1300
1H01	A 89	FAL	A 301
1H01	A 129	FAL	A 301
1H07	A 20	MFP	A 301
1H07	A 33	MFP	A 301
1H07	A 129	MFP	A 301
1H08	A 20	BYP	A 299
1H08	A 33	BYP	A 299
1H1Q	A 20	2A6	A1298
1H1Q	A 89	2A6	A1298
1JSV	A 20	U55	A 400
1JSV	A 33	U55	A 400
1JSV	A 89	U55	A 400
1KE5	A 20	LS1	A 299
1KE5	A 33	LS1	A 299
1KE5	A 89	LS1	A 299
1KE6	A 20	LS2	A 299
1KE6	A 33	LS2	A 299
1KE7	A 20	LS3	A 299
1KE7	A 33	LS3	A 299
1KE7	A 89	LS3	A 299
1KSW	A 295	NBS	A 1
1KV1	A 53	BMU	A 391
1KV2	A 53	B96	A 391
1M17	A 721	AQ4	A 999
1M7Q	A 53	DQO	A 501
1NVQ	A 38	UCN	A 400
1NXK	A 89	STU	A 401
1NXK	A 93	STU	A 401
1O41	A 62	300	A 300
1O42	A 62	843	A 300
1O43	A 62	821	A 300
1O4E	A 62	299	A 300
1O4F	A 62	790	A 300
1O4G	A 62	I59	A 300
1O4H	A 62	772	A 300
1O4I	A 62	219	A 300
1O4J	A 62	IS2	A 300
1O4P	A 62	791	A 300
1O4Q	A 62	256	A 300
1O4R	A 62	787	A 300
1OEC	A 485	AA2	A 789
1OEC	A 517	AA2	A 789
1OGU	A 20	ST8	A1298
1OGU	A 89	ST8	A1298
1OIR	A 20	HDY	A1298
1OIR	A 89	HDY	A1298
1OKY	A 86	STU	A1368
1OKY	A 111	STU	A1368
1OKY	A 169	STU	A1368
1OPL	A 290	P16	A 539
1OUK	A 53	84	A 501
1OUY	A 53	94	A 501
1OZ1	A 53	FPH	A 500
1P2A	A 33	5BN	A 301
1P4F	A 42	86Q	A 295
1P5E	A 33	TBS	A 301
1P5E	A 89	TBS	A 301
1PF8	A 33	SU9	A 500
1PME	A 54	SB2	A1001
1PME	A 114	SB2	A1001
1PME	A 151	SB2	A1001
1PMN	A 93	984	A 501
1PMU	A 93	9HP	A 501
1PMV	A 93	537	A 501
1PXL	A 20	CK4	A 500
1PXL	A 33	CK4	A 500
1PXL	A 89	CK4	A 500
1PYE	A 33	PM1	A 700
1PYE	A 129	PM1	A 700
1Q3D	A 60	STU	A 451
1Q3D	A 85	STU	A 451
1Q3W	B 85	ATU	B 501
1Q41	A 85	IXM	A 451
1Q4L	A 85	679	A 451
1Q5K	B 60	TMU	B 902
1QCF	A 295	PP1	A 532
1QPD	A 273	STU	A 902
1QPE	A 273	PP2	A1904
1R0E	A 85	DFN	A 702
1R0P	A1110	KSA	A 0
1R78	A 33	FMD	A 299
1RW8	A 232	580	A 501
1S9I	A 101	5EA	A1001
1S9J	A 97	BBM	A1001
1SM2	A 391	STU	A 301
1SNU	A 387	STU	A 301
1T46	A 623	STI	A 3
1TVO	A 54	FRZ	A1001
1U59	A 369	STU	A 100
1U59	A 424	STU	A 100
1UKI	A 55	537	A 0
1UNG	A 89	ALH	A1293
1UNH	A 33	IXM	A1288
1UNH	A 89	IXM	A1288
1UNH	B 20	IXM	B1288
1UNL	A 20	RRC	A1293
1UNL	A 89	RRC	A1293
1URW	A 20	I1P	A1300
1URW	A 89	I1P	A1300
1UU3	A 86	LY4	A1374
1UU3	A 111	LY4	A1374
1UU3	A 169	LY4	A1374
1UV5	A 85	BRW	A1383
1UWH	A 482	BAX	A1723
1UWJ	A 482	BAX	A1723
1UWJ	A 600	BAX	A1723
1VYW	A 20	292	A2300
1VYW	A 89	292	A2300
1VYZ	A 20	N5B	A 300
1VYZ	A 89	N5B	A 300
1W0X	C 89	OLO	C1299
1W7H	A 53	3IP	A1355
1W82	A 53	L10	A1356
1W83	A 53	L11	A1355
1W84	A 53	L12	A1356
1WBN	A 53	L09	A1355
1WBS	A 53	LI2	A1355
1WVX	A 29	BD4	A1001
1WVX	A 42	BD4	A1001
1WVY	A 29	STU	A1001
1WVY	A 42	STU	A1001
1X8B	A 315	824	A 901
1X8B	A 328	824	A 901
1XBB	A 387	STI	A 1
1XBC	A 402	STU	A 1
1XJD	A 409	STU	A 200
1XKK	A 745	FMM	A 91
1XO2	B 43	FSE	B 309
1XWS	A 67	BI1	A1001
1Y6A	A 866	AAZ	A 201
1Y8Y	A 20	CT7	A 401
1Y8Y	A 33	CT7	A 401
1Y8Y	A 89	CT7	A 401
1Y91	A 20	CT9	A 401
1Y91	A 89	CT9	A 401
1YHS	A 67	STU	A 306
1YI3	A 67	LY2	A 306
1YKR	A 20	628	A 299
1YKR	A 33	628	A 299
1YKR	A 89	628	A 299
1YKR	A 129	628	A 299
1YOL	B 297	S03	B 602
1YOM	B 345	P01	B 2
1YQJ	A 53	6NP	A 362
1YVJ	A 855	4ST	A2000
1YWN	A 866	LIF	A 301
1YXV	A 67	LI6	A 323
1YXX	A 67	LI7	A 323
1Z5M	A 86	LI8	A 501
1ZRZ	A 274	BI1	A1000
1ZYJ	A 53	BI5	A 362
1ZZ2	A 53	B11	A 362
1ZZ2	A 152	B11	A 362
1ZZL	A 53	TZY	A 999
2A4Z	A 833	BYM	A 101
2A5U	A 833	QYT	A 101
2AYP	A 38	43A	A 270
2B1P	A 93	AIZ	A 501
2B52	A 33	D42	A 299
2B53	A 33	D23	A 299
2B53	A 89	D23	A 299
2B54	A 9	D05	A 300
2B54	A 20	D05	A 300
2B54	A 33	D05	A 300
2B54	A 129	D05	A 300
2BAK	A 53	AQZ	A 401
2BAL	A 53	PQA	A 401
2BDJ	A 295	HET	A 800
2BKZ	A 33	SBC	A1299
2BKZ	A 89	SBC	A1299
2BMC	A 162	MPY	A1395
2BMC	A 258	MPY	A1395
2BMC	B 224	MPY	B1395
2BPM	A 20	529	A1299
2BPM	A 89	529	A1299
2BTS	A 20	U32	A1299
2BTS	A 89	U32	A1299
2BUJ	A 49	STU	A1301
2BUJ	B 102	STU	B1300
2C0I	A 269	L1G	A1506
2C3I	B 67	IYZ	B1306
2C3K	A 38	ABO	A1271
2C4G	A 89	514	A 306
2C4G	C 20	514	C 306
2C5X	A 20	MTW	A1297
2C5X	A 33	MTW	A1297
2C5X	A 89	MTW	A1297
2C5Y	A 129	MTW	A1298
2C68	A 33	CT6	A1297
2C68	A 89	CT6	A1297
2C68	A 129	CT6	A1297
2C6E	A 161	HPM	A1389
2C6I	A 20	DT1	A1299
2C6I	A 89	DT1	A1299
2C6K	A 33	DT2	A1299
2CGU	A 38	3A3	A1272
2CHL	A 72	DKI	A1323
2CHL	A 164	DKI	A1323
2CHW	A 802	39	A2093
2CHW	A 833	39	A2093
2CHW	A 890	39	A2093
2CHX	A 802	90	A2093
2CHZ	A 833	93	A2093
2CKE	A 42	IQU	A1302
2CLQ	A 709	STU	A1941
2CLX	A 33	F18	A1299
2CMW	A 62	OLP	A1341
2DQ7	X 15	STU	X 902
2DQ7	X 39	STU	X 902
2DS1	A 33	1CD	A 501
2DUV	A 33	371	A 501
2E2B	A 271	406	A1001
2E9N	A 38	76A	A1001
2ESM	A 105	M77	A 416
2EXC	X 93	JNK	X 600
2FB8	B 483	215	B 101
2FGI	A 514	PD1	A1001
2FVD	A 33	LIA	A 299
2G01	A 55	73Q	A 901
2G2H	A 290	P16	A 532
2GDO	A 38	12C	A 298
2GHG	A 132	A53	A 1
2GMX	B 30	877	B1001
2GQG	A 271	1N1	A 501
2GU8	A 72	796	A1001
2H8H	A 295	H8H	A 534
2HCK	A 295	QUE	A 1
2HIW	A 289	7MP	A 531
2HK5	A 273	1BM	A 499
2HOG	A 38	710	A 324
2HW7	A 113	STU	A 31
2HW7	A 161	STU	A 31
2HXQ	A 38	373	A 324
2HY8	1 538	1ST	1 201
2HZ0	A 271	GIN	A 600
2HZ4	A 294	4ST	A 501
2HZ4	B 271	4ST	B 501
2HZ4	C 263	4ST	C 501
2HZI	A 271	JIN	A 600
2I0E	A 371	PDS	A 901
2I0H	A 53	222	A 400
2I0V	A 616	6C3	A1000
2I0Y	A 586	5CN	A1000
2I40	A 33	BLZ	A 301
2I40	A 129	BLZ	A 301
2ITO	A 745	IRE	A2020
2ITP	A 716	AEE	A2019
2ITP	A 745	AEE	A2019
2ITQ	A 745	ITQ	A2019
2ITT	A 728	AEE	A2020
2IVU	A 758	ZD6	A3015
2IVV	A 758	PP1	A3014
2IZR	A 72	BRK	A1335
2IZS	A 72	BRQ	A1334
2J50	A 162	627	A1390
2J51	A 50	DKI	A1314
2J51	A 63	DKI	A1314
2J5F	A 745	DJK	A3021
2J90	A 42	IZA	A 300
2J9M	A 20	PY8	A 299
2J9M	A 89	PY8	A 299
2JAM	A 52	J60	A1305
2JAV	A 37	5Z5	A1280
2JBO	A 89	P4O	A1348
2JBO	A 197	P4O	A1348
2JC6	A 52	QPP	A1314
2JDO	A 181	I5S	A1480
2JDR	A 181	L20	A1480
2JED	A 409	LG8	A1701
2JIV	A 745	HKI	A1797
2JIV	B 728	HKI	B1797
2NO3	A 55	859	A 901
2NP8	A 143	CC3	A 394
2NP8	A 162	CC3	A 394
2NRU	A 202	T12	A 600
2NRU	A 213	T12	A 600
2NRY	D 202	STU	D 501
2NRY	D 213	STU	D 501
2O0U	A 93	C0M	A2000
2O3P	A 67	QUE	A 501
2O5K	A 85	HBM	A 0
2O5K	A 183	HBM	A 0
2OBJ	A 67	VRV	A 400
2OBJ	A 169	VRV	A 400
2OFU	A 273	1N9	A 1
2OFV	A 273	242	A 503
2OH4	A 866	GIG	A 303
2OJG	A 112	19A	A 360
2OJI	A 52	33A	A 360
2OK1	A 68	33A	A 1
2OK1	A 93	33A	A 1
2OO8	X 855	RAJ	X 1
2OW3	A 85	BIM	A 387
2P2H	A 868	994	A 501
2P2I	A 868	608	A 501
2P33	A 93	J07	A 507
2P4I	A 855	MR9	A 301
2PE0	A 111	39Z	A 501
2PE2	A 86	464	A 501
2PE2	A 169	464	A 501
2PL0	A 273	STI	A 200
2PZY	A 93	B18	A 1
2PZY	C 93	STU	C 3
2PZY	C 188	STU	C 3
2PZY	C 197	STU	C 3
2Q8G	A 60	AZX	A 438
2QU5	A 868	276	A 501
2QU6	A 868	857	A 501
2R0U	A 38	M54	A 324
2R3G	A 33	SC9	A 501
2R3K	A 33	SCQ	A 501
2R3K	A 89	SCQ	A 501
2R3K	A 129	SCQ	A 501
2R3L	A 33	SCW	A 501
2R3L	A 89	SCW	A 501
2R3L	A 129	SCW	A 501
2R4B	A 751	GW7	A 1
2R64	A 20	740	A 500
2R64	A 33	740	A 500
2R64	A 89	740	A 500
2R7B	A 86	253	A 701
2R7B	A 111	253	A 701
2R9S	A 68	255	A 502
2RFN	A1110	AM7	A 1
2RFS	A1110	AM8	A 1
2RG5	A 53	279	A 501
2RGP	A 745	HYZ	A 1
2RL5	A 868	2RL	A 501
2UUE	A 20	MTZ	A1297
2UUE	A 89	MTZ	A1297
2UV2	A 50	GVD	A1316
2UVM	A 14	GVF	A1116
2UW9	A 181	GVP	A1480
2UZB	A 89	C75	A1297
2V4L	A 833	ABJ	A2093
2V7A	A 271	627	A1504
2VAG	A 191	V25	A1482
2VN9	A 147	GVD	A1314
2VTH	A 33	LZ2	A1300
2VTI	A 20	LZ3	A1299
2VTI	A 33	LZ3	A1299
2VTI	A 89	LZ3	A1299
2VTJ	A 89	LZ4	A1300
2VTL	A 20	LZ5	A1299
2VTL	A 33	LZ5	A1299
2VTL	A 89	LZ5	A1299
2VTN	A 20	LZ7	A1299
2VTN	A 89	LZ7	A1299
2VTO	A 33	LZ8	A1299
2VTO	A 129	LZ8	A1299
2VTT	A 33	LZD	A1299
2VTT	A 129	LZD	A1299
2VV9	A 20	IM9	A1300
2VV9	A 89	IM9	A1300
2VWU	A 647	7X1	A1888
2VWV	A 647	7X3	A1888
2VX3	A 175	D15	A 600
2VX3	A 188	D15	A 600
2VZ6	A 42	FEF	A 600
2VZ6	A 146	FEF	A 600
2VZ6	B 298	FEF	B 600
2W0J	A 224	ZAT	A1511
2W0J	A 249	ZAT	A1511
2W1F	A 141	L0F	A1390
2W1F	A 162	L0F	A1390
2W1H	A 20	L0F	A1299
2W1H	A 33	L0F	A1299
2W1H	A 129	L0F	A1299
2W4O	A 75	DKI	A1338
2W4O	A 166	DKI	A1338
2W7X	A 249	D1A	A 601
2WAJ	A 93	SNB	A1401
2WD1	A1110	ZZY	A2347
2WEL	A 43	K88	A 600
2WEV	C 9	CK7	C1298
2WGJ	A1110	VGH	A2346
2WIH	A 20	P48	A1299
2WIH	C 89	P48	C1299
2WMS	A 38	ZYS	A1271
2WQB	A 855	QQ1	A2121
2WQO	A 37	VGK	A1280
2WTC	A 224	VGM	A1513
2WTC	A 249	VGM	A1513
2WTV	A 162	ZZL	A1390
2WTV	A 220	ZZL	A1390
2WTW	A 224	ZZL	A1390
2WU6	A 186	DKI	A1484
2WU6	A 241	DKI	A1484
2WU7	A 186	V25	A1483
2WXV	A 33	WXV	A1299
2X2K	A 758	X2K	A2017
2X2L	A 728	X2L	A2015
2X2L	A 740	X2L	A2015
2X39	A 181	X39	A1480
2X39	A 277	X39	A1480
2X4F	A 122	16X	A1374
2X4Z	A 350	7KC	A1593
2X6D	A 162	X6D	A1391
2X7O	A 232	ZOP	A 600
2X8D	A 38	X8D	A1282
2X8I	A 132	X8I	A1270
2X9E	A 529	SVE	A1796
2X9E	A 553	SVE	A1796
2X9E	A 649	SVE	A1796
2X9F	A 647	X9F	A1889
2XB7	A1150	GUI	A1501
2XBA	A1150	571	A1501
2XBJ	A 249	XBJ	A1513
2XCK	A 86	MH4	A1360
2XCK	A 169	MH4	A1360
2XIK	A 49	J60	A1294
2XIR	A 868	00J	A2169
2XJ1	A 67	XJ1	A1307
2XK4	A 24	OL2	A1280
2XK4	A 37	OL2	A1280
2XKE	A 24	WI2	A1280
2XNG	A 162	A0H	A1391
2XNM	A 24	WGZ	A1280
2XNM	A 37	WGZ	A1280
2XNN	A 143	430	A1280
2XRU	A 162	400	A1389
2XVD	A 647	AS6	A1889
2XYN	B 465	VX6	B 549
2XYN	C 317	VX6	C 547
2XYN	B 450	VX6	C 549
2Y7J	A 53	B49	A1294
2YCS	A 249	NXP	A 600
2YIQ	A 224	YIQ	A 600
2YIX	A 53	YIX	A1355
2YIY	A 63	YIY	A4000
2YM4	A 38	4YM	A1271
2YM5	A 38	YM5	A1271
2YN8	A 647	STU	A1889
2Z7R	A 66	STU	A 1
2Z7R	A 94	STU	A 1
2Z7S	A 66	P01	A 1
2Z8C	A1030	S91	A 1
2ZAZ	A 53	GK1	A 362
2ZB0	A 53	GK3	A 361
2ZDT	A 68	46C	A 901
2ZDT	A 93	46C	A 901
2ZDX	A 257	P4A	A 500
2ZJW	A 68	REF	A 336
2ZM1	A 273	KSF	A 513
2ZM3	A1033	575	A 1
2ZM4	A 273	KSM	A 604
2ZMD	A 529	537	A 900
2ZMD	A 553	537	A 900
2ZV2	A 195	609	A 501
3A2C	A 77	PDY	A 1
3A2C	A 89	PDY	A 1
3A4O	X 44	STU	X 902
3A4P	A1110	DFQ	A1362
3A60	A 123	STU	A 400
3AC5	A 273	KZM	A 513
3AD4	A 273	KBM	A 1
3AD5	A 273	5PB	A 1
3AMA	A 72	SKE	A 351
3AMY	A 68	AGI	A 336
3ANQ	A 188	EHB	A 1
3ANR	A 188	HRM	A 1
3AOX	A1150	EMH	A 901
3APF	A 802	BMW	A1103
3APF	A 833	BMW	A1103
3APF	A 890	BMW	A1103
3AXW	A 68	TID	A 336
3B2W	A 273	9NH	A 601
3B8Q	A 868	900	A 501
3B8Q	B 838	900	B 502
3BBT	B 726	FMM	B 91
3BE2	A 868	RAJ	A 501
3BEA	A 586	IXH	A 923
3BEA	A 616	IXH	A 923
3BGP	A 67	VX1	A 314
3BGQ	A 67	VX2	A 314
3BGZ	A 67	VX3	A 314
3BHH	B 43	5CP	B 600
3BHY	A 42	7CP	A 600
3BKB	A 590	STU	A 826
3BLR	A 48	CPB	A 940
3BQC	A 68	EMO	A 400
3BQR	A 42	4RB	A 401
3BX5	A 53	304	A 501
3BYM	A 273	AM0	A 1
3BYO	A 273	AM9	A 1
3BYS	A 273	AM5	A 1
3C1X	A1110	CKK	A1500
3C4E	A 67	C4E	A 306
3C4F	A 514	C4F	A 1
3C5U	A 53	P41	A 362
3C5U	A 165	P41	A 362
3C7Q	A 868	XIN	A1172
3CCN	A1110	LKG	A 1
3CD3	A 629	STU	A 903
3CE3	A1110	1FN	A1401
3CJG	A 866	KIM	A1167
3CKX	A 25	STU	A 305
3CKX	A 38	STU	A 305
3CP9	A 868	C19	A 501
3CPB	A 868	C92	A 1
3CTH	A1110	319	A2001
3CTQ	A 53	337	A 1
3CY3	A 67	JN5	A 501
3D4Q	A 483	SM5	A 1
3D7Z	A 53	GK5	A 401
3D83	A 53	GK6	A 401
3D94	A1003	D94	A 1
3DA6	A 93	BZ9	A 1
3DBS	A 807	GD9	A 1
3DBS	A 808	GD9	A 1
3DBS	A 833	GD9	A 1
3DCV	A 67	55E	A 500
3DCV	A 169	55E	A 500
3DKF	A1110	SX8	A 1
3DKO	A 665	IHZ	A1001
3DOG	A 20	NNN	A 299
3DOG	C 89	NNN	C 299
3DS6	A 53	A17	A 361
3DS6	C 15	A17	A 361
3DT1	A 53	P40	A 361
3DTC	A 171	VIN	A6331
3DTW	A 868	A96	A 501
3DY7	A 97	1CX	A9002
3E5A	A 162	VX6	A 500
3E63	A 882	5B2	A 1
3E7O	A 55	35F	A 1
3E7V	A 511	DZO	A 1
3E87	A 181	G95	A 1
3E88	A 181	G96	A 1
3E8N	A 97	VRA	A1001
3E92	A 53	G6A	A 361
3E93	A 53	19B	A 361
3EFW	A 162	AK8	A 404
3EID	A 20	PO5	A 299
3EID	A 89	PO5	A 299
3EKK	A1030	GS2	A 1
3ELJ	A 55	GS7	A 365
3EMG	A 387	685	A 685
3EMG	A 458	685	A 685
3ENE	A 807	NPZ	A 1
3EOC	A 20	T2A	A 501
3EOC	A 33	T2A	A 501
3EOC	A 89	T2A	A 501
3EOC	C 129	T2A	C 501
3EQB	A 97	LUG	A 1
3EQF	A 97	KSA	A 1
3EQF	A 192	KSA	A 1
3EQH	A 97	5BM	A 1
3EQP	B 158	T95	B 1
3EQR	A 158	T74	A 1
3ETA	A1030	351	A2001
3EWH	A 868	K11	A 1
3EZR	A 20	EZR	A 300
3EZR	A 33	EZR	A 300
3EZR	A 89	EZR	A 300
3F2N	A 511	IZZ	A 800
3F5P	A1033	741	A 1
3F66	A1110	IHX	A 1
3F7Z	A 85	34O	A3000
3F7Z	A 183	34O	A3000
3F9N	A 132	38M	A 324
3FAA	A 232	55F	A 601
3FC1	X 53	52P	X 362
3FDN	A 162	MMH	A 1
3FDN	A 224	MMH	A 1
3FHR	A 69	P4O	A 1
3FHR	A 177	P4O	A 1
3FI2	A 68	JK1	A 600
3FI2	A 93	JK1	A 600
3FI3	A 198	JK2	A 600
3FI4	A 53	FI4	A 361
3FKL	A 53	FKL	A 361
3FKO	A 53	FKO	A 361
3FLN	C 53	3FN	C 361
3FMD	A 511	IQB	A 1
3FME	A 69	STU	A 1
3FME	A 82	STU	A 1
3FME	A 138	STU	A 1
3FMJ	A 53	FMJ	A 361
3FML	A 53	FML	A 361
3FPM	A 93	793	A 1
3FPM	A 188	793	A 1
3FQH	A 458	57	A 1
3FSF	A 53	FSS	A 450
3FV8	A 68	JK3	A 500
3FYJ	X 93	B97	X 372
3FZ1	A 33	B98	A 299
3FZS	A 457	B96	A 999
3FZS	A 470	B96	A 999
3FZT	A 457	4JZ	A 999
3G0E	A 623	B49	A9000
3G90	X 93	J72	X 1
3G9N	A 49	J88	A 359
3GB2	A 85	G3B	A 999
3GC8	A 53	B45	A 365
3GCS	A 53	BAX	A 401
3GEN	A 430	B43	A 1
3GFE	A 53	P37	A 361
3GFW	A 553	S22	A 1
3GGF	A 40	GVD	A 305
3GGF	B 292	GVD	B 304
3GI3	A 53	B10	A 391
3GOK	A 89	P4O	A 1
3GOK	A 197	P4O	A 1
3GP0	A 53	NIL	A 1
3GQL	A 514	GQL	A 1
3GUB	A 42	GUB	A 296
3GVU	A 317	STI	A1001
3GXL	A 32	QIG	A 999
3GXL	A 135	QIG	A 999
3H0Y	A 162	48B	A 1
3H0Z	A 141	45B	A 1
3H30	A 68	RFZ	A 336
3H9F	A 529	92M	A 809
3H9O	A 86	9BD	A 1
3HA6	A 162	2JZ	A 1
3HA6	A 258	2JZ	A 1
3HA8	A 53	5JZ	A 361
3HDM	A 102	MMG	A 500
3HDM	A 127	MMG	A 500
3HEC	A 53	STI	A 1
3HL7	A 52	I47	A 401
3HLL	A 53	I45	A 401
3HMI	A 317	DKI	A 1
3HMP	A 553	CX4	A 1
3HNG	A 861	8ST	A2001
3HP2	A 53	P36	A 401
3HRB	A 53	I39	A 1
3HRF	A 76	P47	A1374
3HRF	A 115	P47	A1374
3HUB	A 53	469	A 361
3HUC	A 53	G97	A 362
3HVC	A 53	GG5	A 361
3I4B	A 85	Z48	A 501
3I5Z	A 52	Z48	A 401
3I5Z	A 112	Z48	A 401
3I5Z	A 115	Z48	A 401
3IBE	A 833	L64	A1109
3IDP	B 483	L1E	B 1
3IG7	A 20	EFP	A 999
3IG7	A 89	EFP	A 999
3II5	A 482	831	A 1
3IKA	A 716	0UN	A1797
3IKA	A 728	0UN	A1797
3IKA	A 745	0UN	A1797
3IOK	A 882	1P6	A1201
3ION	A 86	8H1	A 1
3ION	A 111	8H1	A 1
3ION	A 169	8H1	A 1
3ION	A 207	8H1	A 1
3IPH	A 53	G11	A 361
3IW4	A 368	LW4	A 901
3IW5	A 53	DF3	A 362
3IW6	A 53	PP0	A 361
3IW7	A 53	IPK	A 361
3IW8	A 53	HIZ	A 361
3JPV	A 67	1DR	A 313
3JXW	A 67	LXG	A1000
3JY9	A 882	JZH	A 1
3K3I	A 53	JZJ	A 1
3K3J	A 53	F4C	A 361
3K54	A 430	1N1	A 1
3K5U	A 162	PFQ	A1001
3KA0	A 89	MK3	A 500
3KA0	A 93	MK3	A 500
3KC3	A 93	MK2	A 500
3KC3	A 197	MK2	A 500
3KC3	B 89	MK2	B 500
3KCF	A 232	JZO	A 1
3KF7	A 53	L9G	A 401
3KGA	A 93	LX9	A 365
3KMM	A 269	LHL	A 1
3KMM	A 273	LHL	A 1
3KQ7	A 53	KQ7	A 361
3KRL	A 612	KRL	A 1
3KRR	A 882	DQX	A 1
3KRW	A 220	BA1	A 690
3KVW	A 178	IRB	A 1
3KVX	A 93	FMY	A 403
3KXZ	A 273	925	A 1
3L08	A 808	ZIG	A1109
3L08	A 833	ZIG	A1109
3L1S	A 85	Z92	A 421
3L8P	A 855	0CE	A2207
3L8S	A 53	BFF	A 361
3L8V	A1110	L8V	A 1
3L9L	A 72	L9L	A 351
3L9L	A 168	L9L	A 351
3L9M	A 72	L9M	A 351
3L9M	A 168	L9M	A 351
3LAU	A 162	OFI	A 1
3LCD	A 586	BDY	A 923
3LCO	A 616	LC0	A 999
3LCS	A1150	STU	A 1
3LE6	A 33	2BZ	A 299
3LE6	A 129	2BZ	A 299
3LFA	A 53	1N1	A 361
3LFN	A 33	A27	A 299
3LFN	A 129	A27	A 299
3LJ3	A 833	WYE	A1109
3LM0	A 62	EBD	A 1
3LM0	A 160	EBD	A 1
3LM5	A 62	QUE	A 1
3LPB	A 882	NVB	A1133
3LPB	B 943	NVB	B1133
3LQ5	A 35	SLQ	A 331
3LW0	A1033	CCX	A 1
3LW0	A1111	CCX	A1287
3LXP	A 930	IZA	A1183
3LZB	A 704	ITI	A 1
3LZB	A 721	ITI	A 1
3M11	A 224	AKI	A 1
3M42	A 93	HGF	A 365
3MA3	A 67	01I	A 313
3MB6	A 68	01I	A 332
3MBL	A 97	LSG	A 7
3MDY	A 208	LDN	A 1
3MDY	A 231	LDN	A 1
3MDY	A 334	LDN	A 1
3MIY	A 391	B49	A 1
3MJ2	A 387	MJG	A 1
3MJ2	A 391	MJG	A 1
3MJW	A 802	WYF	A 1
3ML8	A 833	ML8	A9999
3MPA	A 152	SB2	A 361
3MPM	A 273	5LK	A 1
3MPT	A 53	1GK	A 361
3MTF	A 235	A3F	A 1
3MTL	A 194	FEF	A 668
3MW1	A 53	MIH	A 1
3MY0	A 229	LDN	A 600
3MY0	B 332	LDN	B 600
3MY1	A 48	RFZ	A 336
3MY5	A 33	RFZ	A 300
3MY5	A 89	RFZ	A 300
3NAX	A 111	MP7	A 363
3NAY	A 86	MP6	A 1
3NAY	A 169	MP6	A 1
3NAY	B 120	MP6	A 1
3NCZ	A 105	3NC	A 900
3NDM	B 105	3ND	B 900
3NDM	B 200	3ND	B 900
3NEW	A 249	3NE	A 361
3NGA	A 68	3NG	A1000
3NNU	A 53	EDB	A 355
3NPC	A 55	B96	A 365
3NR9	A 193	NR9	A 1
3NWW	A 53	3NW	A 361
3NZS	A 802	NZS	A 1
3NZS	A 890	NZS	A 1
3NZU	A 808	NZU	A 1
3O0G	B 20	3O0	B 293
3O0G	B 33	3O0	B 293
3O0G	B 89	3O0	B 293
3O0G	B 128	3O0	B 293
3O23	A1033	MQY	A 1
3O96	A 179	IQO	A 444
3O96	A 268	IQO	A 444
3OCG	A 53	OCG	A 361
3OCS	A 430	746	A 999
3OMV	A 375	SM5	A 1
3OMV	A 470	SM5	A 1
3OOM	A 235	507	A 500
3OP5	A 71	REB	A 365
3OP5	B 140	REB	B 365
3ORN	A 97	3OR	A 400
3ORX	A 115	1F8	A 1
3ORZ	A 115	2A2	A 1
3OTU	A 115	J30	A 1
3OVV	A 72	1SB	A2001
3OW4	A 179	SMY	A 1
3OW4	A 182	SMY	A 1
3OWP	A 72	2SB	A2001
3OY1	A 93	589	A 1
3P0M	A 72	4SB	A 351
3P2B	A 833	P2B	A 1
3P9J	A 162	P9J	A 1
3P9J	A 224	P9J	A 1
3PE1	A 44	3NG	A 338
3PE2	A 122	E1B	A 338
3PIX	A 406	27	A 1
3PIZ	A 430	03C	A 1
3PJ1	A 406	LHL	A 1
3PJ1	A 430	LHL	A 1
3PJ2	A 430	04K	A 1
3PJ3	A 430	04L	A 1
3PJ8	A 20	404	A 299
3PJ8	A 89	404	A 299
3POZ	A 745	03P	A1023
3PP0	A 753	03Q	A 1
3PP1	A 97	IZG	A 500
3PPK	A 483	FNI	A 727
3PRF	A 483	FP3	A 727
3PRZ	A 833	3RZ	A 1
3PRZ	A 890	3RZ	A 1
3PSB	A 483	SM6	A 1
3PTG	A 68	932	A 1
3PXF	A 56	2AN	A 304
3PXF	A 33	2AN	A 305
3PXQ	A 89	2AN	A 300
3PXY	A 33	JWS	A 299
3PZE	A 55	CFK	A 1
3Q32	A 882	J2I	A 1
3Q3B	A 85	55E	A 421
3Q3B	A 183	55E	A 421
3Q4C	A 472	RSW	A 1
3Q4T	A 198	TAK	A 2
3Q4T	A 208	TAK	A 2
3Q4U	A 235	LDN	A 3
3Q6W	A1110	Q6W	A 1
3Q96	A 483	0NF	A 1
3QAQ	A 833	QAQ	A1103
3QAQ	A 890	QAQ	A1103
3QCQ	A 111	3Q0	A 370
3QCY	A 123	3Q3	A 371
3QCY	A 207	3Q3	A 371
3QGW	A 387	PQC	A 1
3QGW	A 391	PQC	A 1
3QGW	B 387	L7A	B 1
3QJZ	A 833	QJZ	A 1
3QK0	A 808	QK0	A1103
3QK0	A 833	QK0	A1103
3QKK	A 179	SMH	A 1
3QL8	A 33	X01	A 300
3QQF	A 33	X07	A 543
3QQH	A 33	X0A	A 303
3QQH	A 88	X0A	A 303
3QQH	A 89	X0A	A 303
3QQH	A 129	X0A	A 303
3QQK	A 33	X02	A 497
3QQK	A 129	X02	A 497
3QQU	A1030	01P	A 1
3QRI	A 271	919	A 500
3QRT	A 20	X14	A 535
3QTR	A 20	X36	A 497
3QTR	A 89	X36	A 497
3QTX	A 33	X43	A 299
3QTX	A 129	X43	A 299
3QUD	A 53	N3F	A 361
3QUE	A 53	3FF	A 362
3QWJ	A 89	X6A	A 483
3QXO	A 20	X65	A 668
3R01	A 67	UNE	A 1
3R02	A 67	UNM	A 555
3R04	A 67	UNQ	A 555
3R0T	A 68	FU9	A 338
3R1N	A 69	05B	A 1
3R1N	A 177	05B	A 1
3R1Y	A 89	X76	A 488
3R2B	B 89	05B	B1000
3R2B	B 197	05B	B1000
3R7Q	A 807	FAV	A 1
3R7Q	A 833	FAV	A 1
3R7Q	A 883	FAV	A 1
3R7Q	A 890	FAV	A 1
3R7R	A 802	FAZ	A 1
3R7Y	A 33	Z04	A 484
3R8M	A 33	Z19	A 486
3R9D	A 20	X6B	A 590
3R9D	A 33	X6B	A 590
3R9D	A 89	X6B	A 590
3R9D	A 129	X6B	A 590
3RAW	A 186	3RA	A 1
3RAW	A 285	3RA	A 1
3RCJ	A 111	3RC	A 0
3RGF	A 52	BAX	A 465
3RHX	B 514	3RH	B 1
3RI1	A 517	3RH	A 2
3RIN	A 53	I2O	A 401
3RPS	A 49	4B0	A 336
3RPS	A 68	4B0	A 336
3RWP	A 111	ABQ	A 360
3RWP	A 207	ABQ	A 360
3S2A	A 890	2NQ	A1103
3S2P	A 33	PMU	A 500
3S3I	A 53	CQ0	A 1
3S95	A 368	STU	A 1
3SC1	A 111	3S1	A 900
3SC1	A 207	3S1	A 900
3SD0	A 183	TSK	A 400
3SKC	A 483	BR2	A 801
3SLS	A 97	77D	A 500
3SOC	A 198	GVD	A 1
3SOC	A 208	GVD	A 1
3SOC	A 326	GVD	A 1
3SRV	A 375	S19	A 1
3SXR	A 445	1N1	A 1
3SXS	A 445	PP2	A 1
3T9I	A 67	3T9	A 401
3T9T	A 391	IAQ	A 800
3THB	A 82	3TA	A 1
3TIY	A 33	TIY	A 311
3TIZ	A 20	3TI	A 299
3TIZ	A 33	3TI	A 299
3TIZ	A 89	3TI	A 299
3TJC	A 882	0TP	A 1
3TJP	A 802	13K	A 1
3TKU	A 105	M77	A 418
3TN8	A 48	F18	A 332
3TT0	A 482	07J	A 1
3TT0	A 514	07J	A 1
3TTI	A 93	KBI	A 465
3TTJ	A 68	JBI	A 465
3TUB	A 458	FPU	A 999
3TUC	A 402	FPW	A 999
3TUD	A 387	FPX	A 1
3TUD	A 402	FPX	A 1
3TV4	A 483	TV4	A 1
3TV7	A 105	07Q	A 1
3TV7	A 200	07Q	A 1
3TZM	A 232	85	A 1
3TZM	A 335	85	A 1
3U4U	A 68	LNH	A 334
3U6H	A1110	03X	A 1
3U6J	A 838	03X	A 1
3U6J	A 868	03X	A 1
3U8W	A 53	09J	A 500
3U9C	A 68	04G	A 404
3U9N	A 38	09H	A 301
3UE4	A 271	DB8	A 601
3UGC	A 882	46	A1201
3UGC	A 999	46	A1201
3UIX	A 67	Q17	A 400
3ULI	A 20	1N3	A 299
3ULI	A 89	1N3	A 299
3UMW	A 67	596	A 400
3UNJ	A 20	0BX	A 299
3UNJ	A 33	0BX	A 299
3UNJ	A 89	0BX	A 299
3UNZ	A 162	0BZ	A 2
3UO4	A 141	0C0	A 1
3UOL	A 162	0C7	A 2
3UP2	A 141	0C8	A 1
3UP7	A 143	0C9	A 1
3UVP	A 53	48	A 361
3UYT	A 38	0CK	A 295
3V01	A 97	3V0	A 501
3V04	A 97	V04	A 501
3V3V	A 55	MYU	A 401
3V5L	A 391	0G1	A 701
3V5Q	A 572	0F4	A 902
3V5W	A 220	8PR	A 701
3V8S	A 105	0HD	A 501
3V8S	A 200	0HD	A 501
3VBT	A 67	0F9	A 1
3VBV	A 67	0FK	A 1
3VBW	A 67	0FN	A 1
3VBX	A 67	0FO	A 1
3VC4	A 67	0FS	A 1
3VHE	A 868	42Q	A1170
3VHK	A 868	BPK	A2001
3VNT	A 868	0JA	A2001
3VO3	A 868	0KF	A2001
3VQH	A 72	IQB	A 401
3VQH	A 168	IQB	A 401
3VRY	A 295	B43	A 601
3VW6	A 769	IM6	A1001
3VW8	A1110	DF6	A1401
3W10	A 162	RO9	A 501
3W10	A 224	RO9	A 501
3W16	A 143	P9J	A 501
3W18	A 162	N13	A 501
3W1F	A 529	1O5	A 901
3W1F	A 553	1O5	A 901
3W2C	A 162	N15	A 401
3W32	A 745	W32	A1101
3W55	A 114	1FM	A 401
3WE4	A 123	5FI	A 402
3WF5	A 123	FZ8	A 402
3WF5	A 241	FZ8	A 402
3WF6	A 123	FZ9	A 402
3WF6	A 241	FZ9	A 402
3WF7	A 123	FS9	A 402
3WF7	A 241	FS9	A 402
3WF8	A 123	F76	A 402
3WF8	A 241	F76	A 402
3WIG	A 98	CHU	A 403
3WIK	A 49	LCT	A 401
3WIK	A 68	LCT	A 401
3WIL	A 68	LCD	A 401
3WZD	A 868	LEV	A1201
3WZJ	A 553	O43	A 901
3WZK	A 553	O23	A 901
3WZU	A 165	1FM	A 600
3ZBF	A1980	VGH	A3000
3ZDI	A 183	UGJ	A1386
3ZDU	A 33	38R	A 350
3ZDU	A 127	38R	A 350
3ZIM	A 802	KKR	A2047
3ZLW	A 97	MT8	A1383
3ZLX	A 97	5EZ	A1383
3ZLY	A 97	YSO	A1383
3ZON	A 642	IK1	A1871
3ZOS	A 655	0LI	A1000
3ZRM	A 85	ZRM	A1388
3ZRM	B 183	ZRM	B1389
3ZSG	A 53	T75	A 400
4A06	A 76	A06	A 600
4A06	A 115	A06	A 600
4A4X	A 37	JUP	A1280
4A4X	A 143	JUP	A1280
4A7C	A 67	E46	A1306
4A9R	A 245	RU5	A1514
4A9R	A 249	RU5	A1514
4A9T	A 224	A9T	A1514
4AA0	A 53	AA0	A1353
4AAA	A 20	DKI	A 500
4AAA	A 128	DKI	A 500
4ACM	A 20	7YG	A1302
4ACM	A 89	7YG	A1302
4AF3	A 106	VX6	A 500
4AFJ	A 85	SJJ	A1391
4AG8	A 868	AXI	A2000
4AGC	A 868	AXI	A2000
4AGD	A 868	B49	A2000
4AGU	A 20	D15	A 500
4AGU	A 33	D15	A 500
4ALU	A 67	79O	A1308
4ALU	A 169	79O	A1308
4AN2	A 97	EUI	A1382
4ANQ	A1150	VGH	A9000
4ANU	A 833	EM7	A2089
4ANV	A 802	751	A1201
4ANV	A 833	751	A1201
4ANV	A 890	751	A1201
4ANW	A 802	O92	A1189
4ANW	A 833	O92	A1189
4ANW	A 890	O92	A1189
4AOT	A 52	GW8	A1319
4AOT	A 65	GW8	A1319
4AQC	A 882	88A	A2001
4AQC	A 943	88A	A2001
4ARK	A 97	M3K	A1385
4ASD	A 868	BAX	A1500
4ASE	A 868	AV9	A3169
4ASX	A 198	6OJ	A1487
4ASX	A 219	6OJ	A1487
4AT4	A 588	T6E	A1839
4AT5	A 588	MUJ	A1839
4AU8	A 33	Z3R	A1293
4AW0	A 76	MJF	A 600
4AW0	A 115	MJF	A 600
4AW5	A 123	30K	A1365
4AWI	A 55	AQ2	A1365
4AZE	A 188	3RA	A 700
4AZE	A 289	3RA	A 700
4AZF	A 178	3RA	A 600
4AZF	A 277	3RA	A 600
4B6L	A 145	9ZP	A1333
4B6L	A 152	9ZP	A1333
4B7T	A 85	CWT	A1385
4B99	A 84	R4L	A1394
4BB4	A 647	32W	A1889
4BBE	A 882	3O4	A2229
4BBE	B 943	3O4	B2229
4BBM	A 20	TC0	A 500
4BC6	A 65	XZN	A1317
4BCK	A 89	T3E	A1298
4BCK	C 20	T3E	C1295
4BF2	B 709	STU	B1941
4BGQ	A 42	38R	A1000
4BI0	A 553	Z0W	A1797
4BID	A 709	IE8	A4000
4BKJ	A 655	STI	A1000
4BKY	A 40	82B	A1334
4BTK	A 87	DTQ	A1337
4BTM	A 87	F8E	A1340
4BTM	B 180	F8E	B1341
4BZD	A 33	D6I	A1300
4BZD	A 129	D6I	A1300
4C3F	A 273	7KW	A1499
4C4F	A 529	7CE	A1799
4C4G	A 529	7RO	A1796
4C57	A 69	FEF	A1340
4C58	A 69	824	A1336
4C8B	A 47	0LI	A1000
4CCU	A1150	AWF	A1500
4CFE	A 45	STU	A1552
4CFE	A 29	992	A1553
4CFE	A 31	992	A1553
4CFE	C 51	992	C1553
4CFF	A 29	C1V	B1271
4CFF	A 31	C1V	B1271
4CFU	A 20	2WC	A1299
4CFU	A 89	2WC	A1299
4CKR	A 655	DI1	A1000
4CMO	A1150	YPW	A2402
4CMT	A1150	GWH	A2401
4CRL	A 52	C1I	A1360
4CT1	A 131	31S	A 600
4CVA	A 529	WBI	A1795
4D0W	A 882	VVQ	A2132
4D1X	A 33	ESJ	A1299
4D1X	A 89	ESJ	A1299
4D1Z	A 89	WG8	A1296
4D2P	A 40	6Z7	A1334
4D2S	A 529	DYK	A1794
4D2T	A 40	3I7	A1334
4D2V	C 24	45R	B1334
4D2W	A 40	NF5	A1334
4D9T	A 451	0JG	A 900
4DBN	A 482	0JA	A 901
4DCE	A1150	0JF	A1501
4DEB	A 141	NHJ	A 501
4DED	A 162	NHU	A 501
4DEH	A1110	0JK	A1401
4DEI	A1110	0JL	A1401
4DFL	A 458	0K0	A 701
4DLI	A 249	IRG	A 401
4DTK	A 67	7LI	A 408
4E4X	A 483	T1Q	A 801
4E6Q	A 882	0NV	A1201
4E73	A 55	0NR	A 401
4E93	A 590	GUI	A 901
4EBV	A 454	0O7	A 700
4EH2	A 53	0OK	A 402
4EH3	A 53	NAR	A 401
4EH5	A 53	0OM	A 402
4EH6	A 53	0ON	A 402
4EH7	A 53	0OO	A 402
4EH8	A 53	0OP	A 402
4EHE	A 483	RI8	A 801
4EHG	A 483	RI9	A 801
4EJN	A 179	0R4	A 501
4EKL	A 179	0RF	A 501
4ENX	A 67	Z20	A 402
4EOI	A 33	1RO	A 301
4EQC	A 538	XR1	A 601
4EQU	A 52	G6I	A 401
4EQU	A 65	G6I	A 401
4ERW	A 20	STU	A 301
4EWQ	A 45	MWL	A 403
4EYJ	A 54	N61	A 401
4EYM	A 54	0RX	A 401
4EZ3	A 20	0S0	A 301
4EZ3	A 89	0S0	A 301
4EZ5	A 43	0RS	A 900
4EZ5	A 147	0RS	A 900
4EZ7	A 65	2AN	A 302
4F4P	A 402	0SB	A 701
4F4P	A 458	0SB	A 701
4F65	A 514	0S9	A 808
4F6S	A 52	0SQ	A 501
4F7S	A 52	0SW	A 501
4F9C	A 90	0SX	A 601
4FKS	A 89	46K	A 301
4FKV	A 20	61K	A 301
4FNY	A1150	I3K	A1501
4FOB	A1150	0US	A1501
4FOD	A1150	0UV	A1501
4FR4	A 52	STU	A 401
4FSQ	A 38	HK3	A 300
4FST	A 38	HK4	A 301
4FSW	A 38	HK6	A 301
4FTN	A 38	2HK	A 301
4FTR	A 38	5HK	A 301
4FUL	A 802	0VU	A1201
4FUL	A 833	0VU	A1201
4FUL	A 890	0VU	A1201
4FUX	A 52	E75	A 401
4FV0	A 112	EK3	A 401
4FV4	A 112	EK7	A 401
4FV7	A 52	E94	A 401
4FV8	A 52	E63	A 401
4FV8	A 112	E63	A 401
4FV8	A 149	E63	A 401
4FV9	A 52	E71	A 401
4FYN	A 387	0VE	A 701
4FYN	A 402	0VE	A 701
4FYN	A 458	0VE	A 701
4FYO	A 458	0VF	A 701
4FZ6	A 402	0VG	A 701
4FZF	B 32	DKI	B 301
4FZF	B 40	DKI	B 301
4FZF	B 53	DKI	B 301
4G11	A 802	0W7	A1201
4G11	A 833	0W7	A1201
4G11	A 890	0W7	A1201
4G16	A 72	0VM	A 401
4G17	A 72	0VN	A 401
4G31	A 621	0WH	A1102
4G6N	A 112	EK0	A 401
4G9C	A 483	0WP	A 801
4G9R	A 483	B1E	A 801
4G9R	A 601	B1E	A 801
4GB9	A 833	0WR	A1201
4GFM	A 882	0X2	A1201
4GFO	A 930	0X2	A1206
4GG5	A1110	0J3	A1401
4GG7	A1110	0J8	A1401
4GIH	A 930	0X5	A1201
4GMY	A 882	0X5	A1201
4GU9	A 454	4GU	A 701
4GUB	A 68	0Y4	A 401
4GV1	A 179	0XZ	A 501
4GV1	A 276	0XZ	A 501
4GW8	A 67	3RA	A 401
4H58	A 472	10Z	A 801
4HCT	A 391	18R	A 701
4HGE	A 882	15V	A1201
4HJO	A 692	AQ4	A1001
4HJO	A 704	AQ4	A1001
4HLE	A 890	17V	A1201
4HNF	A 38	16W	A 301
4HVS	A 623	647	A1001
4HW7	A 616	64M	A1001
4HYI	A 38	1AO	A 304
4I0S	A 458	1B5	A 701
4I41	A 67	MIX	A 500
4I41	A 169	MIX	A 501
4I5M	A 57	R78	A 401
4I6F	A 86	1C7	A 401
4IAA	A 67	RTZ	A 401
4ID7	A 158	1G0	A 401
4IDT	A 429	T28	A 701
4IDV	A 429	13V	A 701
4IJP	A 717	1EH	A1101
4ITJ	A 137	1HX	A 301
4J1R	A 85	I5R	A 502
4J1R	A 183	I5R	A 502
4J6I	A 883	1JV	A1201
4J6I	A 890	1JV	A1201
4J8M	A 162	CJ5	A 501
4JAI	A 162	XU2	A 401
4JG6	A 451	1LB	A 801
4JG7	A 451	1LC	A 801
4JG8	A 451	1LE	A 801
4JI9	A 882	1M3	A1201
4JI9	A 943	1M3	A1201
4JOA	A1150	3DK	A1501
4JQ7	A 692	KJQ	A1001
4JQ7	A 721	KJQ	A1001
4JRV	A 704	KJV	A1001
4JS8	A 529	1PF	A 801
4JS8	A 553	1PF	A 801
4JSX	B2187	17G	B2601
4JT5	B2187	P2X	B2601
4JT6	B2187	X6K	B2601
4JVG	B 483	B96	B 801
4JXF	A 41	631	A 301
4K11	A 295	0J9	A 601
4K9Y	A 454	K9Y	A 701
4KB8	A 38	1QN	A 401
4KB8	B 38	1QO	B 401
4KIK	A 44	KSA	A 800
4KIK	A 106	KSA	A 800
4KIN	A 53	1M8	A 401
4KIQ	A 53	1RA	A 401
4KKH	A 93	1RQ	A 501
4KNB	B1110	1RU	B1401
4KS7	A 436	7KC	A 702
4KS8	A 436	B49	A 701
4KSP	A 482	1SU	A 901
4L23	A 802	X6K	A1101
4L3P	A 63	1UH	A 601
4L6Q	A 121	1WU	A 501
4L6Q	A 216	1WU	A 501
4L7F	A 55	1V5	A 401
4L7S	B 387	G7K	B 701
4L8M	A 53	F46	A 403
4LI5	A 716	1WY	A1101
4LI5	A 745	1WY	A1101
4LL0	A 728	YUN	A1101
4LMN	A 97	EUI	A 503
4LUD	A 295	SK8	A 603
4LYN	A 20	1YG	A 301
4LYN	A 89	1YG	A 301
4M0Y	A 391	M0Y	A 701
4MBL	A 67	26L	A 401
4MF0	A 387	29Z	A 701
4MF0	A 391	29Z	A 701
4MHA	A 615	4MH	A 904
4MK0	A 220	29X	A 702
4MQ1	A 188	2C3	A 501
4MXC	A1110	DWF	A1401
4MXO	A 295	DB8	A 601
4N0S	A 54	DHC	A 401
4N0S	A 114	DHC	A 401
4N6Y	A 67	2HV	A 401
4NCT	A 175	2K2	A 501
4NCT	A 188	2K2	A 501
4NCT	A 289	2K2	A 501
4NEU	A 45	Q1A	A 402
4NFN	A 63	2KC	A 401
4NJ3	A 33	2KD	A 301
4NJD	A 350	NJD	A 600
4NUS	A 100	2NK	A1001
4NW5	A 72	2NR	A1001
4NW5	A 100	2NR	A1001
4NW5	A 195	2NR	A1001
4NWM	B 558	2P5	A 701
4O0R	A 299	7KC	A 601
4O0T	A 299	2OL	A 601
4O0V	A 350	2OL	A 601
4O6E	A 54	2SH	A 401
4O6L	A 553	2QK	A1001
4O6L	A 649	2QK	A1001
4O6L	B 529	2QK	B1001
4O91	A 63	NG2	A 601
4OBO	A 54	2QV	A 403
4OBQ	A 54	2QT	A 403
4OLI	A 642	2TT	A1201
4OLI	A 930	2TT	A1202
4OT6	A 406	2V1	A 701
4OTF	A 406	2VL	A 704
4OTG	A 650	2V9	A1001
4OTH	A 650	DRN	A1001
4OTQ	A 430	2V2	A 701
4P5Q	A 653	Q0B	A1001
4P7E	A 882	2HB	A1201
4P90	A 299	2K0	A 601
4PMM	A 544	31V	A 801
4PMP	A 544	31W	A 801
4PNK	A 220	KZQ	A 701
4PP7	A 483	2VX	A 801
4PP9	A 387	2VT	A 703
4PP9	A 391	2VT	A 703
4PQN	A 387	2W6	A 701
4PRJ	A 162	2VU	A 401
4PRJ	A 224	2VU	A 401
4PTE	A 85	2WF	A 501
4PUZ	A 375	CG9	A 701
4PV0	A 387	CG4	A 701
4PV0	A 402	CG4	A 701
4PV0	A 458	CG4	A 701
4PY1	A 930	2YK	A1201
4Q9S	A 454	30G	A 701
4Q9Z	A 409	PZW	A 801
4QD6	A 387	30T	A 701
4QD6	A 391	30T	A 701
4QMM	A 295	35R	A 401
4QMN	A 53	DB8	A 401
4QMO	A 53	34L	A 402
4QMP	A 40	DKI	A 402
4QMP	A 53	DKI	A 402
4QMP	A 146	DKI	A 402
4QMQ	A 53	34U	A 401
4QMS	A 32	1N1	A 401
4QMS	A 53	1N1	A 401
4QMT	A 40	H1N	A 401
4QMT	A 53	H1N	A 401
4QMU	A 40	SKE	A 401
4QMU	A 53	SKE	A 401
4QMV	A 295	34W	A 401
4QMX	A 53	H8H	A 401
4QMY	A 40	STU	A 401
4QMY	A 53	STU	A 401
4QMY	A 295	STU	A 401
4QMZ	A 53	B49	A 401
4QO9	A 40	627	A 404
4QO9	A 53	627	A 404
4QO9	B 295	627	B 404
4QP1	A 54	EMU	A 401
4QP1	A 114	EMU	A 401
4QP3	A 114	36Q	A 401
4QPA	A 52	35W	A 401
4QPA	B 149	35W	B 401
4QPS	A 855	37Q	A1201
4QQ5	A 508	37O	A 801
4QQC	A 503	37O	A 801
4QRC	A 503	0LI	A 802
4QTA	A 54	38Z	A 411
4QTA	A 114	38Z	A 411
4QTB	A 71	38Z	A 418
4QTB	A 131	38Z	A 418
4QTC	A 511	38Z	A 804
4QTD	A 55	38Z	A 424
4QTE	A 54	390	A 430
4QTE	A 114	390	A 430
4QYE	A 38	3DL	A 301
4R1V	A1110	3E8	A1401
4R5S	A 716	FI3	A1101
4R5S	A 745	FI3	A1101
4R7I	A 616	STI	A1001
4RBL	A 67	3O7	A 401
4RER	A 47	STU	A 601
4RJ7	A 745	3R1	A1102
4RLL	A 64	E91	A 402
4RLL	A 68	E91	A 402
4RLO	B 241	STU	B 401
4RMZ	A 202	T20	A 501
4RMZ	A 213	T20	A 501
4RPV	A 67	3UR	A 401
4RQK	A 76	R1S	A 404
4RQK	A 115	R1S	A 404
4RT7	A 614	P30	A1001
4RT7	A 644	P30	A1001
4RVT	A 54	3XM	A 401
4RWJ	A 482	66T	A 801
4RWJ	A 514	66T	A 801
4RWL	B 514	3ZC	B 801
4RX5	A 430	3YO	A 706
4RZV	B 473	32	B 801
4TPT	A 360	35H	A 701
4TW9	A 38	386	A1010
4TWN	A 653	B96	A1001
4TWO	A 653	37W	A1001
4TWP	A 271	AXI	A 601
4TXC	A 42	38G	A 301
4TY1	A 67	38W	A 401
4TYI	A 503	38O	A 801
4U0I	A 623	0LI	A1001
4U44	A 41	3D9	A 403
4U6R	A 599	3E4	A1001
4U7Z	A 97	3EW	A 502
4U8Z	A 53	3FE	A 302
4UB7	A 68	3G5	A 401
4UJ1	A 72	NVX	A1351
4UMP	A 40	5QM	A1334
4UMP	C 24	5QM	B1334
4UMT	A 40	47W	A1335
4URK	A 802	A82	A2092
4URK	A 890	A82	A2092
4USD	A 65	R09	A 500
4USF	A 63	6UI	A 700
4UWB	A 482	JVT	A1769
4UWB	A 514	JVT	A1769
4UWC	A 514	4Y0	A1773
4UYN	A 162	Y3M	A1392
4UZH	A 162	JVE	A1392
4V25	A 246	SZ6	A1369
4W7P	D 105	3J7	D 501
4W9W	A 317	YDJ	A 402
4WD5	A 745	3LH	A1101
4WHH	A 420	56A	B 2
4WHZ	A 93	3NL	A 501
4WNM	A 387	3RT	A 701
4WNM	A 458	3RT	A 701
4WNO	A 32	3RF	A 401
4WNO	A 46	3RF	A 401
4WOT	A 121	3SG	A 501
4WOT	A 216	3SG	A 501
4WRS	A 67	3U1	A 403
4WSQ	A 74	KSA	A 405
4WSQ	A 178	KSA	A 405
4WSY	A 67	3U5	A 401
4WT6	A 67	3U6	A 401
4WWN	A 802	3VC	A1203
4WWN	A 833	3VC	A1203
4WWO	A 890	3VD	A1205
4X2J	A 232	3WN	A 601
4X2K	A 232	3WO	A 601
4X3J	A 855	3WR	A1201
4X7H	A 622	3Z2	A1101
4X7H	A 635	3Z2	A1101
4X7J	A 622	3Z1	A1101
4X7O	A 622	3Z6	A1101
4XCU	A 471	40M	A1002
4XCU	A 503	40M	A1002
4XEY	B 290	1N1	B 601
4XG3	A 387	X3G	A 701
4XG3	A 458	X3G	A 701
4XG4	A 375	X4G	A 701
4XG8	A 458	X8G	A 700
4XJ0	A 54	41B	A 401
4XS2	A 213	42P	A 501
4XUF	A 644	P30	A1001
4XUF	B 614	P30	B1001
4XV2	A 483	P06	A 801
4XX9	A 76	RF4	A 402
4XX9	A 115	RF4	A 402
4XYF	A1110	44X	A1401
4Y72	A 20	LZ9	A 301
4Y72	A 33	LZ9	A 301
4Y72	A 89	LZ9	A 301
4Y72	A 130	LZ9	A 301
4YFF	A 490	4CV	A 801
4YFI	A 490	4CW	A 801
4YHT	A 482	4EF	A1002
4YJO	A 402	4DF	A 701
4YJP	A 387	4DL	A 701
4YJQ	A 458	4DK	A 701
4YKN	A1776	4EL	A2101
4YKN	A1802	4EL	A2101
4YKN	A1325	4EL	A2102
4YLJ	A 188	4E1	A 505
4YLJ	A 289	4E1	A 505
4YMJ	A 572	4EJ	A 901
4YMJ	A 627	4EJ	A 901
4YNE	A 544	4EK	A 801
4YO6	C 213	4GD	C 501
4YTC	A 882	4HW	A4000
4YU2	A 188	4H5	A 502
4YUR	A 41	4J7	A1000
4YVC	A 105	4KH	A 501
4YVC	A 200	4KH	A 501
4YZ9	A 599	4K7	A1001
4YZC	A 599	STU	A1001
4Z16	A 855	4LH	A2000
4Z3V	A 430	4L6	A 705
4Z7H	A 599	4L5	A1001
4ZAU	A 728	YY3	A1101
4ZEG	A 553	52	A 809
4ZIM	A 882	4OK	A1201
4ZJI	A 299	4OQ	A 601
4ZJI	A 323	4OQ	A 601
4ZK5	A 54	4P4	A 403
4ZOG	A 271	VX6	A 601
4ZP5	A 41	4QG	A 400
4ZP5	A 54	4QG	A 400
4ZS0	A 162	4QV	A 501
4ZSA	A 482	4UT	A 801
4ZSA	A 514	4UT	A 801
4ZSG	A 84	4QX	A 406
4ZTQ	A 162	4RM	A 501
4ZY6	A 299	4T6	A 601
4ZZN	A 52	CQ8	A1355
4ZZO	A 54	CQ3	A1357
5A14	A 33	LQ5	A1297
5A14	A 237	LQ5	A1298
5A14	A 242	LQ5	A1298
5A3X	A 188	QIV	A1482
5A4T	A 188	AJG	A1482
5A6N	A 42	U7E	A 300
5AAD	A 162	5GX	A1389
5ACB	C 743	5I1	C2000
5ACB	C 756	5I1	C2000
5ACK	A 115	SVQ	A 600
5AEP	A 882	QUP	A2000
5AIK	A 188	AWR	A 900
5AM6	A 482	38O	A1766
5AM6	A 514	38O	A1766
5ANG	A 33	WY3	A1299
5ANK	A 33	RJI	A1299
5ANK	A 89	RJI	A1299
5AR4	A 47	SB2	A1311
5AR4	A 148	SB2	A1311
5AR5	A 47	IQ7	A1312
5AR7	B 47	SR8	B1311
5AR8	B 47	XYW	B1311
5AUT	A 42	2AN	A 301
5AUU	A 42	LU2	A 400
5AV0	A 141	47X	A 300
5AX9	A 54	4KT	A 401
5B0X	A 68	HCK	A 401
5B0X	A 122	HCK	A 401
5B7V	A 482	LWJ	A 801
5B7V	A 514	LWJ	A 801
5BML	A 105	4TW	A 501
5BML	B 200	4TW	B 501
5BMS	A 350	4T6	A 601
5BUE	A 52	4V8	A 401
5BUE	A 149	4V8	A 401
5BUI	A 112	4V9	A 402
5BVK	A 655	4VC	A1007
5BVN	A 655	4VD	A1002
5BVW	A 655	1N1	A1009
5BX6	A 72	495	A 401
5BYY	A 84	4WG	A 401
5C1Q	B 67	4YK	B 401
5C26	A 533	PTR	B 348
5C9C	A 482	4Z5	A 900
5CI7	A 32	51W	A 401
5CQU	A 68	JRJ	A 401
5CS6	A 303	K82	A 407
5CSH	A 122	54E	A 401
5CSX	A 483	54J	A 801
5CSX	A 601	54J	A 801
5CT7	A 483	55J	A 801
5CU3	A 68	54S	A 404
5CXH	A 375	55M	A 701
5CXH	A 458	55M	A 701
5CXZ	A 387	55U	A 703
5CY3	A 402	55Y	A 701
5D41	A 745	57N	A1103
5D7A	A 54	58C	A 401
5D7A	B 41	58C	B 401
5D9K	A 100	584	A 401
5D9L	A 100	583	A1001
5DEW	A 299	59N	A 601
5DG5	A1110	5B4	A1401
5DGZ	A 67	L20	A 401
5DH3	A 43	5BS	A 401
5DH3	A 298	5BS	A 401
5DI1	A 54	5DF	A4000
5DLS	A 38	5CV	A 301
5DN3	A 166	5DN	A 402
5DPV	A 143	SKE	A 402
5DPV	A 162	SKE	A 402
5DXH	A 802	5H2	A1101
5E7R	A 52	5KW	A 601
5E8W	A 232	STU	A 601
5E8Y	A 277	STU	A 601
5EBZ	A 44	5TL	A 701
5EBZ	F 105	5TL	F 701
5EDS	A 802	5MT	A1204
5EDS	A 833	5MT	A1204
5EDS	A 890	5MT	A1204
5EHO	A 529	5O1	A 901
5EHO	A 615	5O1	A 901
5EI2	A 529	5O7	A 901
5EI6	A 529	5OQ	A 901
5EI6	A 553	5OQ	A 901
5EKO	A 54	N17	A 401
5EM5	A 716	5Q2	A1101
5EM5	A 745	5Q2	A1101
5EOB	A1110	5QQ	A1401
5EOL	A 67	5QO	A 401
5EW3	A 868	5T2	A1201
5EW8	A 514	5SF	A 803
5EW9	A 162	5VC	A1000
5EYM	A 84	5U5	A 401
5EYM	A 97	5U5	A 401
5F20	A 930	5U4	A1200
5F95	A 85	3UP	A 401
5F9E	A 409	5VS	A1001
5FBN	C 430	5WF	C 701
5FD2	A 601	5XJ	A 801
5FDP	A 655	5WR	A1001
5FED	A 716	5X4	A1101
5FED	A 745	5X4	A1101
5FEE	A 728	5X4	A1101
5FP6	A 33	MFZ	A1295
5FQD	C 18	LVY	B1438
5FTO	A1150	YMX	A2402
5G2N	A 802	6E2	A2001
5G55	A 802	3QH	A2095
5G55	A 833	3QH	A2095
5G6V	A 194	919	A1475
5GJD	A 63	6V3	A 601
5GJF	A 63	6V4	A 601
5GMP	A 716	F62	A1101
5GMP	A 728	F62	A1101
5GMP	A 745	F62	A1101
5GNK	A 745	80U	A1001
5GRN	A 627	748	A1001
5GTZ	A 745	81C	A1101
5H2U	A 219	1N1	A 501
5H3Q	A 544	7HF	A1001
5H8B	B 158	5Y2	B 420
5HES	A 45	32	A 401
5HEZ	C1083	1M3	A1203
5HEZ	A1069	1M3	A1204
5HHW	A1057	60O	A1401
5HI2	A 483	BAX	A 801
5HID	A 483	B1E	A 801
5HIE	A 483	P06	A 801
5HLN	A 85	65C	A 501
5HLP	A 85	65A	A 501
5HLP	A 183	65A	A 501
5HNB	A 52	62M	A 401
5HNG	A 86	62O	A 403
5HNG	A 169	62O	A 403
5HTI	A1110	66L	A1401
5HU9	A 271	66K	A 601
5HVU	A 105	65R	A 501
5HVY	A 52	66X	A 501
5HX6	A 45	65U	A 301
5HX6	A 137	65U	A 301
5HZN	A1030	66A	A1301
5I3O	A 79	IDV	A 401
5I3O	A 182	IDV	A 401
5I8A	A 544	69C	A 801
5I9X	A 646	DB8	A1001
5I9Y	A 646	1N1	A1001
5I9Z	A 617	627	A1001
5I9Z	A 646	627	A1001
5I9Z	A 702	627	A1001
5IA0	A 646	A5B	A1001
5IA0	A 702	A5B	A1001
5IA0	B 617	A5B	B1001
5IA2	A 646	L66	A1001
5IA3	A 617	P17	A1001
5IA3	A 646	P17	A1001
5IA3	A 702	P17	A1001
5IA4	A 646	88Z	A1001
5IA5	A 646	GV0	A1001
5ICP	A 52	69Z	A 401
5IDP	A 52	6A6	A 401
5IEV	A 20	R0N	A1001
5IEV	A 89	R0N	A1001
5IEY	A 20	6AE	A1001
5IEY	A 89	6AE	A1001
5IH5	A 38	AUE	A 302
5IU2	A 167	6DA	A 401
5IU2	A 255	6DA	A 401
5IUG	A1150	729	A1501
5J0A	B 65	HC4	A 408
5J0A	B 90	HC4	B 406
5J1V	A 191	6FD	A 501
5J48	B 308	6FW	B 405
5J79	A 47	6GE	A 401
5J7S	A 52	6H3	A 601
5J7S	A 63	6H3	A 601
5J95	A 41	6HH	A4000
5J95	A 54	6HH	A4000
5J9Y	A 745	6HL	A1101
5JEB	A 721	6JS	A1003
5JFS	A 544	6K0	A4000
5JIZ	A 347	6FW	A 501
5JK3	A 63	6L4	A 601
5JKG	A 503	6LF	A 801
5JRS	A 406	6MV	A4000
5JZN	A 419	GUI	A 701
5K00	A 40	6PV	A 401
5K4J	A 33	6QB	A 301
5K4J	A 129	6QB	A 301
5KAE	A 833	6RF	A1204
5KAE	A 890	6RF	A1204
5KBQ	A 299	IPV	A 601
5KBQ	A 538	IPV	A 601
5KGD	A 67	6SL	A 420
5KGE	A 67	6SN	A 416
5KGG	A 67	6SO	A 423
5KGI	A 67	6SF	A 414
5KKS	A 105	6U1	A 501
5KMI	A 544	6UE	A 901
5KMK	A 544	6UG	A 901
5KML	A 544	6UH	A 901
5KMM	A 544	6UJ	A 901
5KNJ	B 230	6UX	B 501
5KO1	A 230	6UY	A 501
5KPK	A 183	6VK	A 500
5KPL	A 85	6VL	A 500
5KVT	A 544	YMX	A 801
5KZ7	A 82	6Z2	A 401
5L2S	A 43	6ZV	A 900
5L3A	A 882	6DP	A1201
5L6O	A 665	6P6	A1001
5LCJ	A 114	6TS	A 401
5LCK	A 54	6TT	A 405
5LCK	A 114	6TT	A 405
5LJJ	A 529	AD5	A 901
5LMA	A 375	6ZG	A 701
5LMA	A 458	6ZG	A 701
5LOH	B 39	STU	B 901
5LOH	B 62	STU	B 901
5LQF	A 20	4SP	A 301
5LQF	A 89	4SP	A 301
5LVL	A 86	537	A 401
5LVL	A 111	537	A 401
5LVL	A 169	537	A 401
5LVO	A 115	78W	A 402
5LXC	A 178	7AA	A 501
5LXC	A 277	7AA	A 501
5M44	A 68	7EY	A 401
5M4N	A 246	7FV	A 401
5M4P	A 291	7FE	A 401
5M4U	A 69	7FC	A 401
5M53	A 24	7GJ	A 301
5M55	A 24	7GG	A 301
5M56	B 50	7FC	B 401
5MAF	A 40	XIN	A 403
5MJA	A 651	7O3	A 901
5ML5	A 53	1VI	A 404
5MO4	A 290	NIL	A 601
5MOH	A 68	YTX	A 401
5MOV	A 68	HC4	A 401
5MQV	A 38	D5Q	A 301
5MRB	A 615	C5N	A 901
5MRD	A 115	S26	A 401
5MTY	A 53	HB9	A 401
5MY8	A 174	RXZ	A 724
5MYV	A 186	W4A	A 716
5MZ3	A 53	8EN	A 401
5N1V	A 64	8GQ	A 413
5N4O	A 67	8MB	A 401
5N4U	A 67	8MZ	A 401
5N4Y	A 67	8N5	A 401
5N4Z	A 67	8MK	A 401
5N50	A 67	8MN	A 401
5N52	A 67	8N2	A 401
5N5L	A 67	8NZ	A 401
5N5M	A 67	8O8	A 401
5N5M	A 169	8O8	A 401
5N7V	A 615	8PT	A 901
5N93	A 529	8QE	A 901
5N9K	A 64	8QK	A 401
5N9K	A 68	8QK	A 401
5N9L	A 68	8QH	A 401
5N9L	A 158	8QH	A 401
5N9N	A 64	KC5	A 401
5N9S	A 529	8QW	A 901
5N9S	A 553	8QW	A 901
5N9S	A 615	8QW	A 901
5NDT	A 67	8UB	A 402
5NEI	A 420	8VB	A 701
5NEV	A 20	72L	A 301
5NEV	A 33	72L	A 301
5NEV	A 89	72L	A 301
5NEV	A 129	72L	A 301
5NG2	A 47	STU	A 401
5NHF	A 54	8X5	A 402
5NJZ	A 702	8ZH	A1001
5NK0	A 617	91E	A1001
5NK9	A 646	912	A1001
5NK9	A 702	912	A1001
5NQC	A 68	1KP	A 401
5NWZ	A 503	9CT	A 801
5NXC	L 368	9DB	L 701
5O11	A 67	3NG	A 401
5O12	A 67	1RO	A 401
5O13	A 67	9G5	A 401
5O49	A 514	9K5	A 801
5O7I	A 84	9N8	A 501
5OKT	A 38	9XK	A 301
5OMG	A 53	9Y8	A 402
5OMY	A 68	9YE	A 401
5ONE	A 162	9YQ	A 501
5ONE	A 224	9YQ	A 501
5ONI	B 170	9YE	B 401
5OO1	A 33	9Z2	A 301
5OO3	A 33	9ZB	A 301
5OOI	A 69	9YE	A 401
5OOT	A 38	4K4	A 301
5OP2	A 38	A0Q	A 301
5ORL	A 250	A4W	A 407
5ORR	A 166	A5Q	A 404
5ORT	A 166	A5Z	A 406
5ORW	A 166	A6E	A 404
5ORX	A 166	A6H	A 404
5ORY	A 166	AY4	A 406
5OS0	A 166	A6Z	A 404
5OS1	A 166	A7H	A 407
5OS2	A 166	A7K	A 404
5OS3	A 166	A7N	A 404
5OS5	A 166	A8K	A 404
5OS6	A 166	A7Q	A 404
5OS8	A 71	J27	A 405
5OSL	A 44	A9K	A 407
5OSL	A 71	A9K	A 407
5OSM	A 33	AEQ	A 301
5OUL	A 158	AWE	A 408
5OWQ	A 52	38O	A 600
5OWQ	B 65	38O	B 600
5OWR	A 65	1N1	A 401
5OY4	A 85	B4K	A 504
5OY6	A 235	B4E	A 501
5P9I	A 430	1E8	A 701
5P9K	A 406	7G8	A 701
5P9K	A 430	7G8	A 701
5P9M	A 430	7GB	A 701
5QU0	A 232	QMV	A 601
5S75	A 235	LU8	A 501
5SAU	A 655	1IF	A1000
5SAV	A 655	1IJ	A1001
5SAW	A 655	1IM	A1001
5SAZ	A 655	1IW	A1001
5SB0	A 655	1IZ	A1002
5SB1	A 655	1JI	A1001
5SWO	A 271	70T	A1102
5SXA	A 656	71N	A1101
5SXF	A 656	HPP	A1101
5T1S	A 202	76Q	A9901
5T1S	A 213	76Q	A9901
5T1T	A 213	76P	A9901
5T23	A 833	74F	A1201
5T68	A 387	77V	A 701
5TC0	A 615	79Y	A1100
5TE0	A 74	XIN	A 401
5TF9	A 233	7AV	A 501
5TIU	A 387	7CU	A 701
5TIU	A 458	7CU	A 701
5TKD	A 642	7GL	A 901
5TOE	A 67	7GK	A 401
5TQ3	A 882	7GZ	A4000
5TQ3	B 943	7GZ	B4001
5TQ4	A 882	7GY	A4000
5TQ7	A 882	7GT	A4000
5TQ8	A 882	7GS	A4000
5TTV	A 855	7KX	A4000
5TVT	A 40	7LV	A 401
5TX3	B 26	7MY	A1000
5TX3	A 24	7MY	B1001
5U6B	A 567	7YS	A9001
5U6C	A 619	7YS	A9001
5U7R	A 216	81G	A 500
5U8L	A 745	O44	A9001
5U9D	A 430	83P	A 701
5UAD	A1110	84P	A1401
5UGA	A 716	8BM	A9001
5UGA	A 728	8BM	A9001
5UIQ	A 213	8BV	A 501
5UIR	A 191	8BY	A 800
5UIR	A 213	8BY	A 800
5UIR	A 313	8BY	A 800
5UIS	A 213	8C1	A 800
5UIU	A 213	8CG	A4000
5UK8	A 776	8DV	A1101
5UK8	A 802	8DV	A1101
5UKF	A 71	8E1	A 401
5UKF	A 140	8E1	A 401
5UL1	A 802	8DY	A1101
5UNP	A 193	8FY	A2501
5UQ0	B 514	WP1	B 801
5UR1	A 482	YY9	A 801
5UR1	A 514	YY9	A 801
5USQ	A 232	8LY	A 500
5USY	A 882	SKE	A1201
5USY	A 943	SKE	A1201
5USZ	A 561	SKE	A 901
5USZ	A 581	SKE	A 901
5UT0	A 561	35R	A 903
5UT1	A 561	7DZ	A 905
5UT2	A 561	3YT	A 903
5UT3	A 561	IK1	A 901
5UT5	A 677	2HB	A 905
5UT6	A 561	8MY	A 901
5UU1	A 61	7DZ	A 401
5UUU	A 220	QRW	A 601
5UVC	A 230	8PV	A 600
5UVC	A 319	8PV	A 600
5UVF	C 71	7DZ	C 402
5UWD	A 728	8OV	A9001
5UY6	A 194	8R4	A 501
5UZK	A 72	504	A 401
5V5N	A 63	EDH	A 501
5V5Y	A 315	8X7	A 601
5VAL	A 483	92D	A 801
[truncated: 776 more rows]

## Sheet: Dataset S4
Dataset S4 - activities of designed compounds against MKK7
Compound	Smiles	IC50
1	OC1=C(C=O)C=CC(C2=NNC3=CC=CC=C32)=C1	738 nM
2	O=CC(C(O)=C1)=C(NC(CC)=O)C=C1C2=NNC3=CC(C)=CC=C32	>10 μM
3	O=C1NC2=CC(O)=C(C=O)C=C2/C1=C/C3=CN=CN3	>10 μM
4	O=C1NC2=CC=C(S(=O)(F)=O)C=C2/C1=C/C3=CN=CN3	695 nM
Staurosporine	O=C(NC1)C2=C1C3=C(C4=C2C5=C(C=CC=C5)N4[C@H]6C[C@@H](NC)[C@@H](OC)[C@]7(C)O6)N7C8=CC=CC=C83	1.1 μM
