# Supplementary material for: Computational Design of Lysine Targeting Covalent Binders Using Rosetta
Source: J Chem Inf Model. 2025 May 29;65(11):5612–22. doi: 10.1021/acs.jcim.5c00212 (PMC12152945; doi:10.1021/acs.jcim.5c00212)
Supplement: Supplementary file 3 [file ci5c00212_si_003.zip]

Archive with 26 entries (24 files):
- LigandSide/
- __MACOSX/._LigandSide
- LigandSide/Prepack.xml
- __MACOSX/LigandSide/._Prepack.xml
- LigandSide/LigandSide.py
- __MACOSX/LigandSide/._LigandSide.py
- LigandSide/cst
- __MACOSX/LigandSide/._cst
- LigandSide/Dock.xml
- __MACOSX/LigandSide/._Dock.xml
- LigandSide/README
- __MACOSX/LigandSide/._README
- LigandSide/LYZ.txt
- __MACOSX/LigandSide/._LYZ.txt
- LigandSide/params
- __MACOSX/LigandSide/._params
- ProteinSide/
- __MACOSX/._ProteinSide
- ProteinSide/Prepack.xml
- __MACOSX/ProteinSide/._Prepack.xml
- ProteinSide/LYZ.params
- __MACOSX/ProteinSide/._LYZ.params
- ProteinSide/README
- __MACOSX/ProteinSide/._README
- ProteinSide/TryRot.xml
- __MACOSX/ProteinSide/._TryRot.xml
