# Supplementary material for: Computational Design of Lysine Targeting Covalent Binders Using Rosetta
Source: J Chem Inf Model. 2025 May 29;65(11):5612–22. doi: 10.1021/acs.jcim.5c00212 (PMC12152945; doi:10.1021/acs.jcim.5c00212)
Supplement: Supplementary file 3 [file ci5c00212_si_003.zip › LigandSide/Prepack.xml]

<ROSETTASCRIPTS>
	<SCOREFXNS>
		<ScoreFunction name="hard_rep" weights="ligand"/>
	</SCOREFXNS>

	<TASKOPERATIONS>
                <InitializeFromCommandline name="ifcl"/>
                <RestrictToRepacking name="rtr"/>
        </TASKOPERATIONS>

	<MOVERS>
		<PackRotamersMover name="pack" task_operations="ifcl,rtr" scorefxn="hard_rep"/>
		<MinMover name="minimize" chi="true" bb="false" scorefxn="hard_rep"/>
	</MOVERS>

	<PROTOCOLS>
		<Add mover="pack"/>
		<Add mover="minimize"/>
	</PROTOCOLS>

	<OUTPUT scorefxn="hard_rep"/>

</ROSETTASCRIPTS>
