# Supplementary material for: Computational Design of Lysine Targeting Covalent Binders Using Rosetta
Source: J Chem Inf Model. 2025 May 29;65(11):5612–22. doi: 10.1021/acs.jcim.5c00212 (PMC12152945; doi:10.1021/acs.jcim.5c00212)
Supplement: Supplementary file 3 [file ci5c00212_si_003.zip › LigandSide/LigandSide.py]

################################################################################
# Functions for generating a list of potential covalent analogs from a template
# molecule, and then generating a conformer library for each analog.
#
# To run the protocol:
# smi = <TEMPLATE LIGAND SMILES>
# mol = Chem.MolFromPDBFile(<TEMPLATE LIGAND EXTRACTED FROM PDB FILE>)
#
# ref_mol = AllChem.AssignBondOrdersFromTemplate(Chem.MolFromSmiles(smi), mol)
# analogs = generate_analogs(smi)
#
### Then for each desired analog, run:
# cutoff = get_energy_cutoff(ref_mol)
# generate_conformers(ref_mol, <ANALOG MOL OBJECT, e.g. analogs[0]>, cutoff)
# And use the output .sdf file as input to the molfile_to_params.py script.
################################################################################

import sys, copy, rdkit
from rdkit import Chem
from rdkit.Chem import rdChemReactions, AllChem, rdMolAlign, rdFMCS

def generate_analogs(smiles):
	'''
	In the covalent analogs, we include the nucleophilic atom (e.g., lysine NZ) with a "V" atom
	attached to it (placeholder for the next heavy atom, e.g. lysine CE).
	'''
	SMARTS = ["[cH1]1[c:1][c:2][c:3][c:4][c:5]1>>O=S(c1[c:1][c:2][c:3][c:4][c:5]1)(N[V])=O",
				 "*!@c1[c:1][c:2][c:3][c:4][c:5]1>>O=S(c1[c:1][c:2][c:3][c:4][c:5]1)(N[V])=O",
				 "[cH1]([c:1][c:2][c:3][c:4]1)[cH1]1>>[V]N=Cc1c(O)[c:1][c:2][c:3][c:4]1",
				 "[cH1]([c:1][c:2][c:3][c:4]1)c1!@*>>[V]N=Cc1c(O)[c:1][c:2][c:3][c:4]1",
				 "[cH1]([c:1][c:2][c:3][c:4]1)c1!@*>>[V]N=Cc1c(O)[c:4][c:3][c:2][c:1]1",
				 "*!@c([c:1][c:2][c:3][c:4]1)c1!@*>>[V]N=Cc1c(O)[c:1][c:2][c:3][c:4]1"]

	# Create non-covalent mol object.
	noncov_mol = Chem.MolFromSmiles(smiles)

	# Create analogs based on selected reactions.
	analogs = []
	for s in SMARTS:
		reaction = rdChemReactions.ReactionFromSmarts(s)
		reaction.Initialize()
		# Get all possible products.
		products = reaction.RunReactant(noncov_mol, 0)
		for product in products:
			try:
				Chem.SanitizeMol(product[0])
			except Exception as e:
				continue
			identity = [Chem.MolToSmiles(a) == Chem.MolToSmiles(product[0]) for a in analogs]
			if (True not in identity):
				analogs.append(product[0])

	return(analogs)

def get_energy_cutoff(ref_mol):
	ref_mol = copy.deepcopy(ref_mol)
	ref_mol = Chem.AddHs(ref_mol, addCoords=True)
	ff = AllChem.UFFGetMoleculeForceField(ref_mol)
	ff.Initialize()

	try:
		if (ff.Minimize() != 0):
			print("Minimization failed.")
	except Exception as e:
		sys.exit(e)

	return(ff.CalcEnergy() + 100)

def prepare_cov_mol(cov_mol):
	cov_mol = copy.deepcopy(cov_mol)
	# Find the protein heavy atom next to the nucleophile (e.g., lysine CE), which will later be deleted.
	rec_ha = [i for i in range(cov_mol.GetNumAtoms()) if cov_mol.GetAtomWithIdx(i).GetSymbol() == "V"]
	if (not rec_ha or len(rec_ha) > 1):
		sys.exit(1)
	# Find the nucleophilic atom (e.g., lysine NZ), which will later be converted to a virtual atom.
	conn_atom = [nbr.GetIdx() for nbr in cov_mol.GetAtomWithIdx(rec_ha[0]).GetNeighbors() if nbr.GetSymbol() != "H"]
	if (not conn_atom or len(conn_atom) > 1):
		sys.exit(1)
	# Change V to carbon.
	cov_mol.GetAtomWithIdx(rec_ha[0]).SetAtomicNum(6)
	Chem.SanitizeMol(cov_mol)
	cov_mol = Chem.AddHs(cov_mol)
	# Find neighboring hydrogens.
	h_atoms = [nbr.GetIdx() for i in conn_atom + rec_ha for nbr in cov_mol.GetAtomWithIdx(i).GetNeighbors()
				  if nbr.GetSymbol() == "H"]

	return (cov_mol, conn_atom[0], rec_ha+h_atoms)

def get_constraints_map(ref_mol, cov_mol):
	xtal_conf = ref_mol.GetConformer()
	mcs = rdFMCS.FindMCS([ref_mol, cov_mol], bondCompare=rdFMCS.BondCompare.CompareAny, ringMatchesRingOnly=True,
	completeRingsOnly=True)
	ref_sub = ref_mol.GetSubstructMatch(mcs.queryMol)
	cov_sub = cov_mol.GetSubstructMatch(mcs.queryMol)
	coord_map = {cov_sub[i]: xtal_conf.GetAtomPosition(ref_sub[i]) for i in range(mcs.numAtoms)}

	return coord_map

def generate_conformers(ref_mol, cov_mol, energy_cutoff):
	cov_mol, conn_atom, del_atoms = prepare_cov_mol(cov_mol)
	coord_map = get_constraints_map(ref_mol, cov_mol)

	# Get all possible alignments.
	mcs = rdFMCS.FindMCS([ref_mol, cov_mol], bondCompare=rdFMCS.BondCompare.CompareAny,
							ringMatchesRingOnly=True, completeRingsOnly=True)
	ref_subs = ref_mol.GetSubstructMatches(mcs.queryMol)
	cov_subs = cov_mol.GetSubstructMatches(mcs.queryMol)
	align_map = [[(cov_sub[i], ref_sub[i]) for i in range(mcs.numAtoms)] for ref_sub in ref_subs
				  for cov_sub in cov_subs]

	# Generate conformers.
	conformers = []
	f = Chem.SDWriter("conformers.sdf")
	for m in [coord_map, {}]:
		attempts = 0
		n = 0
		while (n < 100): # Generate up to 100 conformers of each type.
			attempts += 1
			if (attempts > 1000):
				break
			# Embed.
			if (AllChem.EmbedMolecule(cov_mol, randomSeed=attempts, coordMap=m) == -1):
				continue
			# Minimize.
			ff = AllChem.UFFGetMoleculeForceField(cov_mol)
			ff.Initialize()
			if (ff.Minimize(maxIts=1000) != 0):
				continue
			# Check cut-off.
			energy = ff.CalcEnergy()
			if (energy > energy_cutoff):
				continue

			# Align by best-RMS to crystallographic conformer.
			conformer = copy.deepcopy(cov_mol)
			rmsd = rdMolAlign.GetBestRMS(conformer, ref_mol, map=align_map)

			# Set virtual atom.
			conformer.GetAtomWithIdx(conn_atom).SetAtomicNum(23)
			# Remove the atom next to the nucleophile and the hydrogens.
			editable = Chem.EditableMol(conformer)
			for i in sorted(del_atoms, reverse=True):
				editable.RemoveAtom(i)
			conformer = editable.GetMol()

			# Cluster (RMSD < 0.5).
			sampled = [rdMolAlign.CalcRMS(Chem.RemoveHs(conformer), Chem.RemoveHs(c)) < 0.5 for c in conformers]
			if (True in sampled):
				continue

			# Write.
			n += 1
			conformers.append(conformer)
			f.write(conformer)
	f.close()
