# Supplementary material for: Computational Design of Lysine Targeting Covalent Binders Using Rosetta
Source: J Chem Inf Model. 2025 May 29;65(11):5612–22. doi: 10.1021/acs.jcim.5c00212 (PMC12152945; doi:10.1021/acs.jcim.5c00212)
Supplement: Supplementary file 3 [file ci5c00212_si_003.zip › LigandSide/cst]

AtomPair   NZ   42A  X1  1B HARMONIC 0.0 0.3
AtomPair  V1  42A  S1  1B HARMONIC 0.0 0.3
