# Supplementary material for: Computational Design of Lysine Targeting Covalent Binders Using Rosetta
Source: J Chem Inf Model. 2025 May 29;65(11):5612–22. doi: 10.1021/acs.jcim.5c00212 (PMC12152945; doi:10.1021/acs.jcim.5c00212)
Supplement: Supplementary file 3 [file ci5c00212_si_003.zip › LigandSide/Dock.xml]

<ROSETTASCRIPTS>
	<SCOREFXNS>
		<ScoreFunction name="ligand_soft_rep" weights="ligand_soft_rep">
			# Already has atom_pair_constraint set to 1.0.
			<Reweight scoretype="fa_elec" weight="0.42"/>
		</ScoreFunction>
		<ScoreFunction name="hard_rep" weights="ligand">
			# Already has atom_pair_constraint set to 1.0.
			<Reweight scoretype="fa_elec" weight="0.42"/>
		</ScoreFunction>
		<ScoreFunction name="hard_rep_report" weights="ligand">
                        <Reweight scoretype="fa_elec" weight="0.42"/>
                        <Reweight scoretype="atom_pair_constraint" weight="0.0"/>
                </ScoreFunction>
	</SCOREFXNS>

	<RESIDUE_SELECTORS>
                <ResidueName name="ligand" residue_name3="%%LIGAND_NAME%%"/>
                <Neighborhood name="nbr" selector="ligand" distance="15.0"/>
        </RESIDUE_SELECTORS>

        <SIMPLE_METRICS>
                <TotalEnergyMetric name="total_sc" scorefxn="hard_rep"/>
                <TotalEnergyMetric name="ligand_sc" residue_selector="ligand" scorefxn="hard_rep"/>
                <TotalEnergyMetric name="nbr_sc" residue_selector="nbr" scorefxn="hard_rep"/>
        </SIMPLE_METRICS>

	<LIGAND_AREAS>
		<LigandArea name="docking_sidechain" chain="%%LIGAND_CHAIN%%" cutoff="6.0" add_nbr_radius="true" all_atom_mode="true" minimize_ligand="10"/>
		<LigandArea name="final_sidechain" chain="%%LIGAND_CHAIN%%" cutoff="6.0" add_nbr_radius="true" all_atom_mode="true"/>
                <LigandArea name="final_backbone" chain="%%LIGAND_CHAIN%%" cutoff="7.0" add_nbr_radius="false" all_atom_mode="true" Calpha_restraints="0.3"/>
        </LIGAND_AREAS>

        <INTERFACE_BUILDERS>
                <InterfaceBuilder name="sidechain_for_docking" ligand_areas="docking_sidechain"/>
                <InterfaceBuilder name="sidechain_for_final" ligand_areas="final_sidechain"/>
                <InterfaceBuilder name="backbone" ligand_areas="final_backbone" extension_window="3"/>
        </INTERFACE_BUILDERS>

        <MOVEMAP_BUILDERS>
                <MoveMapBuilder name="docking" sc_interface="sidechain_for_docking" minimize_water="true"/>
                <MoveMapBuilder name="final" sc_interface="sidechain_for_final" bb_interface="backbone" minimize_water="true"/>
        </MOVEMAP_BUILDERS>

	<MOVERS>
		# Model.
		<DeclareBond name="declare_bond" res1="%%LYSINE POSITION%%" res2="%%LIGAND POSITION%%" atom1="NZ" atom2="%%ELECTROPHILE ATOM%%"/>
                <ConstraintSetMover name="set_cst" cst_file="%%CONSTRAINTS FILE%%"/>
		<HighResDocker name="high_res_docker" cycles="6" repack_every_Nth="3" scorefxn="ligand_soft_rep" movemap_builder="docking"/>
                <FinalMinimizer name="final" scorefxn="hard_rep" movemap_builder="final"/>
		<ParsedProtocol name="high_res_dock">
                        <Add mover="high_res_docker"/>
                        <Add mover="final"/>
                </ParsedProtocol>
		# Score.
		<InterfaceScoreCalculator name="if_sc" chains="%%LIGAND CHAIN%%" scorefxn="hard_rep_report"/>
	</MOVERS>

	<PROTOCOLS>
		<Add mover="declare_bond"/>
		<Add mover="set_cst"/>
		<Add mover="high_res_dock"/>
		# Score.
                <Add mover="if_sc"/>
	</PROTOCOLS>

	<OUTPUT scorefxn="hard_rep"/>

</ROSETTASCRIPTS>
