# Supplementary material for: Computational Design of Lysine Targeting Covalent Binders Using Rosetta
Source: J Chem Inf Model. 2025 May 29;65(11):5612–22. doi: 10.1021/acs.jcim.5c00212 (PMC12152945; doi:10.1021/acs.jcim.5c00212)
Supplement: Supplementary file 3 [file ci5c00212_si_003.zip › LigandSide/README]

* LigandSide.py: Functions for generating a list of potential covalent analogs and their conformers for docking.
* Prepack.xml and Dock.xml: XML files to run the docking through RosettaScripts.
* LYZ.txt and params: Example files to define the covalent residues (lysine and ligand, respectively), supplied through the -extra_patch_fa and -extra_res_fa options in the command-line.
* cst: Example constraints file to enforce the covalent bond geometry (used by the Dock.xml protocol).
