# Supplementary material for: Computational Design of Lysine Targeting Covalent Binders Using Rosetta
Source: J Chem Inf Model. 2025 May 29;65(11):5612–22. doi: 10.1021/acs.jcim.5c00212 (PMC12152945; doi:10.1021/acs.jcim.5c00212)
Supplement: Supplementary file 3 [file ci5c00212_si_003.zip › LigandSide/LYZ.txt]

NAME LYZ
TYPES SIDECHAIN_CONJUGATION

BEGIN_SELECTOR
NAME3 LYS
NOT VARIANT_TYPE SC_BRANCH_POINT
NOT VARIANT_TYPE PROTONATED
NOT VARIANT_TYPE VIRTUAL_METAL_CONJUGATION
NOT VARIANT_TYPE SIDECHAIN_CONJUGATION
NOT VARIANT_TYPE TRIMETHYLATION
NOT VARIANT_TYPE DIMETHYLATION
NOT VARIANT_TYPE METHYLATION
NOT VARIANT_TYPE ACETYLATION
END_SELECTOR

BEGIN_CASE ## lysine (LYS) #################################################

BEGIN_SELECTOR
NAME3 LYS
END_SELECTOR

SET_IO_STRING LYZ K

# Amine hydrogens (1).
DELETE_ATOM 2HZ
DELETE_ATOM 3HZ

# Virtual atom and coordinates.
ADD_ATOM  V1  VIRT VIRT 0.00
ADD_BOND NZ V1
SET_ICOOR  V1   -74.484096   60.087231    1.688166   NZ    CE    CD
SET_ICOOR 1HZ   137.231809   66.408897    0.998632   NZ    CE    V1

# New chis.
ADD_CHI 5 CD CE NZ V1
ADD_PROTON_CHI 5 SAMPLES 3 60 180 300 EXTRA 1 20

# New connection.
ADD_CONNECT NZ  ICOOR    0.000000   60.087231    1.688166   NZ   CE   V1

# Atom types and charges.
SET_NET_FORMAL_CHARGE 0
SET_FORMAL_CHARGE  N   0
SET_ATOM_TYPE NZ Ntrp
SET_MM_ATOM_TYPE NZ NH1
SET_MM_ATOM_TYPE 1HZ H
SET_ATOMIC_CHARGE NZ -0.61
SET_ATOMIC_CHARGE 1HZ 0.43
SET_ATOMIC_CHARGE CE -0.18
SET_ATOMIC_CHARGE 1HE 0.10
SET_ATOMIC_CHARGE 2HE 0.10

END_CASE
