# Supplementary material for: Computational Design of Lysine Targeting Covalent Binders Using Rosetta
Source: J Chem Inf Model. 2025 May 29;65(11):5612–22. doi: 10.1021/acs.jcim.5c00212 (PMC12152945; doi:10.1021/acs.jcim.5c00212)
Supplement: Supplementary file 3 [file ci5c00212_si_003.zip › LigandSide/params]

NAME LIG
IO_STRING LIG Z
TYPE LIGAND
AA UNK
ATOM  C5  aroC  X   -0.00
ATOM  C4  aroC  X   -0.00
ATOM  C3  aroC  X   -0.00
ATOM  C2  aroC  X   -0.00
ATOM  C1  aroC  X   -0.00
ATOM  S1  S     X   -0.05
ATOM  O1  OOC   X   -0.65
ATOM  X1  VIRT VIRT 0.00
ATOM  O2  OOC   X   -0.65
ATOM  C6  aroC  X   -0.00
ATOM  H3  Haro  X   0.23
ATOM  H1  Haro  X   0.23
ATOM  H2  Haro  X   0.23
ATOM  N1  Ntrp  X   -0.50
ATOM  C7  COO   X   0.73
ATOM  C8  aroC  X   -0.00
ATOM  C9  aroC  X   -0.00
ATOM  C10 aroC  X   -0.00
ATOM  C11 aroC  X   -0.00
ATOM  N3  Nhis  X   -0.42
ATOM  C12 aroC  X   -0.00
ATOM  N2  Ntrp  X   -0.50
ATOM  H7  Hpol  X   0.54
ATOM  H8  Haro  X   0.23
ATOM  H6  Haro  X   0.23
ATOM  H5  Haro  X   0.23
ATOM  O3  ONH2  X   -0.44
ATOM  H4  Hpol  X   0.54
BOND_TYPE  O1   S1  2   
BOND_TYPE  C1   C2  2   
BOND_TYPE  C2   C3  1   
BOND_TYPE  C3   C4  2   
BOND_TYPE  C4   C5  1   
BOND_TYPE  C5   C6  2   
BOND_TYPE  C1   S1  1   
BOND_TYPE  X1   S1  1   
BOND_TYPE  S1   O2  2   
BOND_TYPE  C6   C1  1   
BOND_TYPE  N1   C4  1   
BOND_TYPE  C7   N1  1   
BOND_TYPE  C8   C7  1   
BOND_TYPE  C7   O3  2   
BOND_TYPE  C5   C8  1   
BOND_TYPE  C8   C9  2   
BOND_TYPE  C9   C10 1   
BOND_TYPE  C10  C11 2   
BOND_TYPE  N2   C10 1   
BOND_TYPE  C11  N3  1   
BOND_TYPE  C12  N2  1   
BOND_TYPE  N3   C12 2   
BOND_TYPE  C2   H1  1   
BOND_TYPE  C3   H2  1   
BOND_TYPE  C6   H3  1   
BOND_TYPE  N1   H4  1   
BOND_TYPE  C9   H5  1   
BOND_TYPE  C11  H6  1   
BOND_TYPE  N2   H7  1   
BOND_TYPE  C12  H8  1   
CHI 1  C2   C1   S1   O1 
CHI 2  C8   C9   C10  C11
NBR_ATOM  C5 
NBR_RADIUS 7.155444
ICOOR_INTERNAL    C5     0.000000    0.000000    0.000000   C5    C4    C3 
ICOOR_INTERNAL    C4     0.000000  180.000000    1.381948   C5    C4    C3 
ICOOR_INTERNAL    C3     0.000000   58.542172    1.392992   C4    C5    C3 
ICOOR_INTERNAL    C2     0.174663   61.649795    1.404283   C3    C4    C5 
ICOOR_INTERNAL    C1    -0.207720   59.467699    1.413750   C2    C3    C4 
ICOOR_INTERNAL    S1   179.091408   59.580341    1.762291   C1    C2    C3 
ICOOR_INTERNAL    O1   136.406229   71.019737    1.502766   S1    C1    C2 
ICOOR_INTERNAL    X1   119.930156   69.580814    1.737550   S1    C1    O1 
ICOOR_INTERNAL  CONN1    0.000000   69.580814    1.737550   S1    C1     X1 
ICOOR_INTERNAL    O2   121.279938   69.874721    1.503824   S1    C1    X1 
ICOOR_INTERNAL    C6  -178.724821   59.986017    1.408168   C1    C2    S1 
ICOOR_INTERNAL    H3   179.207405   59.345761    1.081927   C6    C1    C2 
ICOOR_INTERNAL    H1   179.625620   60.920020    1.082182   C2    C3    C1 
ICOOR_INTERNAL    H2   179.789900   59.137491    1.082182   C3    C4    C2 
ICOOR_INTERNAL    N1  -179.766490   67.773650    1.422147   C4    C5    C3 
ICOOR_INTERNAL    C7     0.642944   75.208461    1.424766   N1    C4    C5 
ICOOR_INTERNAL    C8    -1.593765   69.183296    1.473337   C7    N1    C4 
ICOOR_INTERNAL    C9   178.136603   50.178853    1.341222   C8    C7    N1 
ICOOR_INTERNAL    C10    8.405550   55.782265    1.471727   C9    C8    C7 
ICOOR_INTERNAL    C11 -145.172746   54.501604    1.375919   C10   C9    C8 
ICOOR_INTERNAL    N3  -174.270283   70.822442    1.347936   C11   C10   C9 
ICOOR_INTERNAL    C12    0.842045   75.672269    1.350347   N3    C11   C10
ICOOR_INTERNAL    N2     0.089370   67.139671    1.345989   C12   N3    C11
ICOOR_INTERNAL    H7   175.338262   53.200322    1.044078   N2    C12   N3 
ICOOR_INTERNAL    H8   178.447621   56.506573    1.081999   C12   N3    N2 
ICOOR_INTERNAL    H6   179.297915   53.514948    1.082144   C11   C10   N3 
ICOOR_INTERNAL    H5  -179.218705   61.113302    1.082130   C9    C8    C10
ICOOR_INTERNAL    O3   175.169242   57.080541    1.258695   C7    N1    C8 
ICOOR_INTERNAL    H4   175.879734   52.430648    1.044117   N1    C4    C7 
PDB_ROTAMERS LIG_conformers.pdb
CONNECT  S1 
