# Supplementary material for: Computational Design of Lysine Targeting Covalent Binders Using Rosetta
Source: J Chem Inf Model. 2025 May 29;65(11):5612–22. doi: 10.1021/acs.jcim.5c00212 (PMC12152945; doi:10.1021/acs.jcim.5c00212)
Supplement: Supplementary file 3 [file ci5c00212_si_003.zip › ProteinSide/Prepack.xml]

<ROSETTASCRIPTS>

	<RESIDUE_SELECTORS>
                <ResidueName name="ligand" residue_name3="%%lign%%"/>
	</RESIDUE_SELECTORS>

	<TASKOPERATIONS>
                <InitializeFromCommandline name="ifcl"/>
                <RestrictToRepacking name="rtr"/>
        </TASKOPERATIONS>

	<MOVERS>
		<MinMover name="minimize" tolerance="0.00001" chi="true" bb="false"/>
		<DeleteRegionMover name="delete_ligand" residue_selector="ligand"/>
	</MOVERS>

	<PROTOCOLS>
		<Add mover="minimize"/>
		<Add mover="delete_ligand"/>
	</PROTOCOLS>

</ROSETTASCRIPTS>
