# Supplementary material for: Computational Design of Lysine Targeting Covalent Binders Using Rosetta
Source: J Chem Inf Model. 2025 May 29;65(11):5612–22. doi: 10.1021/acs.jcim.5c00212 (PMC12152945; doi:10.1021/acs.jcim.5c00212)
Supplement: Supplementary file 3 [file ci5c00212_si_003.zip › ProteinSide/LYZ.params]

NAME LYZ
IO_STRING LYZ X
TYPE POLYMER
AA UNK

ATOM  N   Nbb  NH1  -0.56
ATOM  CA  CAbb CT1  -0.04
ATOM  C   CObb C    0.67
ATOM  O   OCbb O    -0.50
ATOM  H   HNbb H    0.48
ATOM  HA  Hapo HB   0.14
ATOM  CB  CH2  CT2  -0.13
ATOM 1HB  Hapo HA   0.14
ATOM 2HB  Hapo HA   0.14
ATOM  CG  CH2  CT2  -0.13
ATOM 1HG  Hapo HA   0.14
ATOM 2HG  Hapo HA   0.14
ATOM  CD  CH2  CT2  -0.13
ATOM 1HD  Hapo HA   0.14
ATOM 2HD  Hapo HA   0.14
ATOM  CE  CH2  CT2  -0.13
ATOM 1HE  Hapo HA   0.14
ATOM 2HE  Hapo HA   0.14
ATOM  NZ  Ntrp NH1  -0.56
ATOM  ST  S    S    -0.11
ATOM  OI1 OOC  X    -0.71
ATOM  OI2 OOC  X    -0.71
ATOM  CI3 aroC CE1  -0.07
ATOM  CK1 aroC CE1  -0.07
ATOM  CK2 aroC CE1  -0.07
ATOM  CL1 aroC CE1  -0.07
ATOM 1HZ  Hpol H    0.48
ATOM 1HK1 Haro HE1  0.16
ATOM  CL2 aroC CE1  -0.07
ATOM  CM  aroC CE1  -0.07
ATOM 1HK2 Haro HE1  0.16
ATOM 1HL1 Haro HE1  0.16
ATOM 1HL2 Haro HE1  0.16
ATOM 1HM  Haro HE1  0.16

BOND  N    CA 
BOND  N    H  
BOND  CA   HA 
BOND  CB  1HB 
BOND  CB   CG 
BOND  CB   CA 
BOND  C    CA 
BOND  CB  2HB 
BOND  CG  1HG 
BOND_TYPE  O    C    2
BOND  CG  2HG 
BOND  CD  1HD 
BOND  CD   CE 
BOND  CD   CG 
BOND  CD  2HD 
BOND  CE  1HE 
BOND  CE  2HE 
BOND  NZ   CE 
BOND  NZ   ST 
BOND  CI3  ST 
BOND_TYPE  CI3  CK2  ARO
BOND_TYPE  CK1  CI3  ARO
BOND  CK2 1HK2
BOND_TYPE  CL1  CK1  ARO
BOND_TYPE  CL1  CM   ARO
BOND  CK1 1HK1
BOND_TYPE  CL2  CK2  ARO
BOND  CL2 1HL2
BOND_TYPE  CM   CL2  ARO
BOND  CL1 1HL1
BOND  CM  1HM 
BOND_TYPE  ST   OI1  2
BOND_TYPE  OI2  ST   2
BOND  NZ  1HZ 

LOWER_CONNECT N
UPPER_CONNECT C

CHI 1  N    CA   CB   CG 
CHI 2  CA   CB   CG   CD 
CHI 3  CB   CG   CD   CE
CHI 4  CG   CD   CE   NZ
CHI 5  CD   CE   NZ   ST
CHI 6  CE   NZ   ST   CI3
CHI 7  NZ   ST   CI3  CK2
PROTON_CHI 5 SAMPLES 3 60 180 300 EXTRA 1 20
PROTON_CHI 6 SAMPLES 3 60 180 300 EXTRA 1 20
PROTON_CHI 7 SAMPLES 12 0 30 60 90 120 150 180 210 240 270 300 330 EXTRA 0 

NBR_ATOM  CB 
NBR_RADIUS 14.703327
FIRST_SIDECHAIN_ATOM  CB 
PROPERTIES PROTEIN L_AA ALPHA_AA

ICOOR_INTERNAL    N      0.000000    0.000000    0.000000   N     CA    C  
ICOOR_INTERNAL    CA     0.000000  180.000000    1.446392   N     CA    C  
ICOOR_INTERNAL    C      0.000000   73.448121    1.525442   CA    N     C  
ICOOR_INTERNAL    CB  -121.600000   68.560939    1.537803   CA    N     C  
ICOOR_INTERNAL    CG  -176.923886   65.344105    1.530174   CB    CA    N  
ICOOR_INTERNAL    CD   176.853045   67.885009    1.530329   CG    CB    CA 
ICOOR_INTERNAL    CE   178.561256   68.136859    1.527885   CD    CG    CB 
ICOOR_INTERNAL    NZ  -176.961968   65.104419    1.468943   CE    CD    CG 
ICOOR_INTERNAL    ST   -72.884543   60.617356    1.647477   NZ    CE    CD 
ICOOR_INTERNAL    CI3 -147.478722   77.274719    1.769085   ST    NZ    CE 
ICOOR_INTERNAL    CK2   71.530863   60.805830    1.389252   CI3   ST    NZ 
ICOOR_INTERNAL    CL2  179.356118   60.800452    1.380479   CK2   CI3   ST 
ICOOR_INTERNAL    CM    -0.158215   60.020854    1.389624   CL2   CK2   CI3
ICOOR_INTERNAL    CL1   -0.186361   59.573774    1.382984   CM    CL2   CK2
ICOOR_INTERNAL    CK1    0.135656   59.987420    1.387876   CL1   CM    CL2
ICOOR_INTERNAL   1HK1 -179.130089   58.969307    1.072491   CK1   CL1   CM 
ICOOR_INTERNAL   1HL1 -179.637154   59.736545    1.074648   CL1   CM    CK1
ICOOR_INTERNAL   1HM  -179.702127   60.272871    1.075199   CM    CL2   CL1
ICOOR_INTERNAL   1HL2 -179.703729   60.120340    1.074639   CL2   CK2   CM 
ICOOR_INTERNAL   1HK2 -179.521451   59.948564    1.073497   CK2   CI3   CL2
ICOOR_INTERNAL    OI1  114.654726   73.829976    1.431565   ST    NZ    CI3
ICOOR_INTERNAL    OI2  131.355900   69.899414    1.433797   ST    NZ    OI1
ICOOR_INTERNAL   1HZ   132.245365   66.518685    1.001911   NZ    CE    ST 
ICOOR_INTERNAL   1HE  -121.834904   69.194652    1.079581   CE    CD    NZ 
ICOOR_INTERNAL   2HE  -118.933430   69.671156    1.084222   CE    CD   1HE 
ICOOR_INTERNAL   1HD   121.803416   70.187409    1.085227   CD    CG    CE 
ICOOR_INTERNAL   2HD   116.914676   70.471046    1.088231   CD    CG   1HD 
ICOOR_INTERNAL   1HG  -121.287930   70.511961    1.088822   CG    CB    CD 
ICOOR_INTERNAL   2HG  -116.891251   69.957896    1.087535   CG    CB   1HG 
ICOOR_INTERNAL   1HB   121.475056   73.163040    1.084783   CB    CA    CG 
ICOOR_INTERNAL   2HB   115.368144   71.786523    1.086030   CB    CA   1HB 
ICOOR_INTERNAL   UPPER  134.502679   63.390337    1.344279   C     CA    N  
ICOOR_INTERNAL    O    -46.575464   59.508189    1.204770   C     CA    N  
ICOOR_INTERNAL    HA   118.928566   72.643286    1.081185   CA    N     C  
ICOOR_INTERNAL   LOWER -149.449157   57.476574    1.351345   N     CA    C  
ICOOR_INTERNAL    H   -174.431986   63.496969    0.995205   N     CA   LOWER

NCAA_ROTLIB_PATH benzenesulfonyl_fluoride.rotlib
NCAA_ROTLIB_NUM_ROTAMER_BINS 4 3 3 3 3
