# Supplementary material for: Computational Design of Lysine Targeting Covalent Binders Using Rosetta
Source: J Chem Inf Model. 2025 May 29;65(11):5612–22. doi: 10.1021/acs.jcim.5c00212 (PMC12152945; doi:10.1021/acs.jcim.5c00212)
Supplement: Supplementary file 3 [file ci5c00212_si_003.zip › ProteinSide/README]

* Prepack.xml and TryRot.xml: XML files to run the modeling through RosettaScripts.
* LYZ.params: Example params file for a lysine modified with a phenyl sulfonylfluoride warhead, supplied through the -extra_res_fa option in the command-line.
