# Supplementary material for: Computational Design of Lysine Targeting Covalent Binders Using Rosetta
Source: J Chem Inf Model. 2025 May 29;65(11):5612–22. doi: 10.1021/acs.jcim.5c00212 (PMC12152945; doi:10.1021/acs.jcim.5c00212)
Supplement: Supplementary file 3 [file ci5c00212_si_003.zip › ProteinSide/TryRot.xml]

<ROSETTASCRIPTS>
	<RESIDUE_SELECTORS>
		<Index name="LYZ" resnums="%%LIGAND_POSITION%%"/>
		<Neighborhood name="nbr" resnums="%%LIGAND POSITION%%"/>
		<Not name="not_nbr" selector="nbr"/>
	</RESIDUE_SELECTORS>
	<TASKOPERATIONS>
                <OperateOnResidueSubset name="skip_rest" selector="not_nbr">
                        <PreventRepackingRLT/>
                </OperateOnResidueSubset>
        </TASKOPERATIONS>
	<SIMPLE_METRICS>
                <TotalEnergyMetric name="total_sc"/>
		<TotalEnergyMetric name="LYZ_sc" residue_selector="LYZ"/>
		<TotalEnergyMetric name="nbr_sc" residue_selector="nbr"/>
	</SIMPLE_METRICS>
	<MOVERS>
		# Sample rotamer.
		<MutateResidue name="mutate" target="%%LIGAND_POSITION%%" new_res="LYZ" preserve_atom_coords="true"/>
		<TryNthRotamer name="try_rotamers" pdb_num="%%LIGAND_POSITON%%" automatic_connection="0" jump_num="0"/>
		<MinMover name="minimize" tolerance="0.00001" bb="false" chi="true" chi_task_operations="skip_rest"/>
                # Score.
		<RunSimpleMetrics name="total_sc" metrics="total_sc"/>
		<RunSimpleMetrics name="LYZ_sc" metrics="LYZ_sc" suffix="_LYZ"/>
		<RunSimpleMetrics name="nbr_sc" metrics="nbr_sc" suffix="_nbr"/>
	</MOVERS>
	<PROTOCOLS>
		# Sample rotamer.
		<Add mover="mutate"/>
		<Add mover="try_rotamers"/>
		<Add mover="minimize"/>
		# Score.
		<Add mover="total_sc"/>
		<Add mover="LYZ_sc"/>
		<Add mover="nbr_sc"/>
	</PROTOCOLS>
</ROSETTASCRIPTS>
